# Supplementary material for: Evaluation of tracer labelled methionine load test in vitamin B-12 deficient adolescent women
Source: PLoS One. 2018 May 24;13(5):e0196970. doi: 10.1371/journal.pone.0196970 (PMC5967743; doi:10.1371/journal.pone.0196970)
Supplement: S1 Datasheet — (XLS) [file pone.0196970.s001.xls]

## Sheet: All basic
sr_no	key	sub_no6	treat_group	isotope_new	methpredt	age	wt_pre	wt_pos	ht_pre	ht_pos	bmi_pre	bmi_pos	plasma_albu_pre	plasma_albu_pos	pre_albu_pre	pre_albu_pos	tprotein_pre	tprotein_pos	meth_chb_pre	hb_pos	creat0m_pre	creat0m_pos	b12_pre	b12_pos	folate_pre	folate_pos	b6_pre	b6_pos	b6pyx_pre	b6pyx_pos	b2_pre	b2_pos	hcy_base_pre	hcy_base_pos	cys_base_pre	cys_base_pos	gsh_base_pre	gsh_base_pos
sk
1	40103621	141	B12	ISOTOPIC	2012-12-01	17.4411	52.785	53.7	157.95	158.9	21.1578	21.268	4.3	4.2	8.47	9.87	7.9	8	9.7	11.8	0.6	0.68	66	230	18.9	12.6	6.1		1.6		204	276	109.5	25.2	132.5	234	2.4	9.9
2	51105021	216	B12	ISOTOPIC	2012-11-23	17.2137	40.995	41.31	148.65	148.65	18.5524	18.695	4.3	4.4	13.01	15.4	7	7.1	11.7	12.3	0.6	0.49	99	167	16.9	18.4	11.2	9.2	1.7	1.6	203	214	62.05	10.7	185.5	216	4.05	8.9
3	31302011	348	B12	ISOTOPIC	2012-10-26	16.8575	49.555	55.9	152.85	153.1	21.2108	23.8485	4.3	4.3	7.5	7.93	8.1	7.1	7.9	9.9	0.7	0.56	87	246	20.7	16	9.2	8.9	2	1.9	181	180	81.7	19.3	171	247	4.55	4.9
4	50309611	383	B12	ISOTOPIC	2012-11-23	17.0466	38.86	38	151.9	152.7	16.8418	16.2969	4.6	4.4	9.5	11.9	8.1	7.3	12.1	12.4	0.6	0.67	85	137	32.7	25.3	20	20.7	2	2.3	226	247	20	15	166	240	3.25	8.9
5	21901211	415	B12	ISOTOPIC	2012-12-01	17.2795	42.52	40.77	152	152.5	18.4037	17.5308	4.2	4.3	8.17	6.39	6.8	7.6	11.9	11.9	0.6	0.54	242	129	48.1	21.7	21.9	9.1	3	2.5	205	184	23.05	34.9	184	244	3.15	5.7
6	51400221	456	B12	ISOTOPIC	2012-11-23	16.7288	52.54	52.5	150.6	151.9	23.1654	22.7533	4.3	4.1	11.77	10.31	7.5	6.7	12.3	14.2	0.6	0.69	105	291	9.2	18.6	18.9	19.4	1.8	1.8	220	220	41.4	8.5	194.5	240	7.05	7.3
7	50308911	510	B12	ISOTOPIC	2012-11-23	16.3945	43.835	42.4	157.45	158.15	17.6822	16.9523	4.2	4.2	13.23	9.98	6.8	6.7	12.1	13.3	0.6	0.72	68	140	20.6	20.8	13.4	11.5	1.6	1.3	177	191	45.6	17.3	196.5	238	3	6.4
8	20801511	548	B12	ISOTOPIC	2012-11-20	16.5589	47.5	47.15	155.15	155.8	19.7329	19.4244	4.3	4.2	13.88	8.78	7.3	6.9	11.7	11.4	0.6	0.45	79	81	18.9	17.2	13.5	9.7	1.7	1.6	194	224	66.45	72	162.5	213	4.6	5.4
9	51002311	566	B12	ISOTOPIC	2012-11-29	16.5836	40.835	41.59	159.15	159.75	16.122	16.297	4	4.2	13.03	11.81	6.8	6.9	12.2	12	0.6	0.5	78	121	14.5	13.9	11.8	13.4	2	1.5	194	223	38.35	14	223.5	203	3.35	9.6
10	12703111	48	B12	NON-ISOTOPIC	2012-10-10	17.5589	46.375		156.25		18.9952					11.5			10.5		0.5		76		10.7		9.6		1.2		164		34.6		183		3.9
11	11303611	71	B12	NON-ISOTOPIC	2012-10-10	17.5562	67.05	66.535	155.05	155.55	27.8904	27.4986	4.1	3.9	11.5	10.3	6.6	6.3	11.6	12.3	0.5	0.55	89	319	12.2		8.9	7	1.5	1.5	171	181	28	8.8	218.5	267	2.9	3.7
12	60702811	107	B12	NON-ISOTOPIC	2012-10-18	17.4822	48.665	49.17	168.1	168.8	17.2219	17.2566	4.1	4	10.7	10.86	6.9	6.8	12.1	12.6	0.7	0.7	73	184	10.1	13.5	10.8	6.9	1.7	1.3	244	168	56.65	12.5	239.5	223	5.25	10.4
13	11407721	173	B12	NON-ISOTOPIC	2012-10-10	17.3096	45.57	47.6	157.65	158.4	18.3354	18.9713		4.1		11.99		6.9	10.9	11.5	0.5	0.52	111	208	19	54.2	15.7	15	2.3	2.4	169	168	26.2	9.4	221	218	3.5	2
14	60111811	293	B12	NON-ISOTOPIC	2012-10-18	17.0384	39.55	42.18	154.1	153.6	16.6549	17.8782	4.1	4.1	9.18	9.03	6.7	6.6	9.7	11.2	0.6	0.54	92	96	65	32.4	8.2	10.7	2.3	2.4	191	151	53.7	39.4	168.5	210	2.7	9.5
15	61508211	364	B12	NON-ISOTOPIC	2012-10-18	16.9342	44.95	43.08	162.2	162.2	17.0855	16.3747	4.1	4.1	6.39	6.12	7	7	10.9	11.1	0.6	0.6	106	167	36	28.3	14.8	8.3	2	2	206	202	76.2	30	198.5	225	6.4	5.9
16	12500911	370	B12	NON-ISOTOPIC	2012-10-23	16.8822	37.21	36.8	155.85	156.15	15.3196	15.0926	4.1	3.9	9.15	8.11	6.7	6.1	10.9	11.5	0.6	0.7	61	111	11.7	14.6	14.3	18.6	2.1	2.5	206	188	41.5	24.6	170	225	3.65	11.1
17	61405231	472	B12	NON-ISOTOPIC	2012-10-18	16.5726	50.03	55.015	153.05	154.15	21.3582	23.1523	4.1	4.4	5.99	7.84	7	7.7	10.5	12.2	0.5	0.57	95	127	56		10.5	18.4	1.8	2.5	186	165	25.65	10.7	210.5	229	6.3	3.6
18	61503821	501	B12	NON-ISOTOPIC	2012-11-27	16.5562	37.83	38.76	161.5	162.75	14.5041	14.6333	4.3	4.2	11.55	8.88	7.3	6.8	9.1	11.8	0.7	0.49	113	231	19.1	20.9	18.3	14.5	1.6	1.8	241	234	25.75	9.1	201.5	195	2.75
19	61403921	634	B12	NON-ISOTOPIC	2012-10-18	16.2192	41.935	47.83	160.5	161.45	16.279	18.3495	4	4.1	6.51	8.4	6.4	6.7	11.1	12.1	0.5	0.65	152	336	21.7		17.8	15.8	2.6	2	196	230	79.3	10.1	222.5	231	4.7	5.1
20	40109821	273	B12+MMN	ISOTOPIC	2012-12-01	17.137	47.115	47.39	161.75	162.2	18.0082	18.013	4	4.2	7.19	9	6.6	7	11.4	12.6	0.5	0.44	96	159	15.4	34.5	7.7	14.4	2.1	1.4	174	315	31.5	9.7	183	250	2.65	5.4
21	60216121	358	B12+MMN	ISOTOPIC	2012-11-29	17.0027	53.995	56.09	162.25	162.5	20.5109	21.2412	4.3	4.2	9.58	8.79	7.4	7.2	10	9.6	0.5	0.43	154	105	12.1	11.9	13.5	9.6	2.3	2.1	178	225	22.6	24.6	221	207	3.2	3.3
22	12501621	369	B12+MMN	ISOTOPIC	2012-11-20	16.9288	53.645	53.89	161.25	161.45	20.6315	20.6744	4.4	4.3	9.66	10.16	7.6	7.4	10.7	11.2	0.6	0.55	90	114	24.3	24.4	20	19.3	1.8	1.2	210	217	31.1	20.5	211.5	230	4.05	4.4
23	61405031	376	B12+MMN	ISOTOPIC	2012-11-29	17.0329	56.135	56.2	155.4	155.9	23.2451	23.123		4.2		8.76		7.4	12.5	13.2	0.6	0.72	97	143	25.6	47.5	11.3	10.4	2.1	1.5	211	223	42.3	10.3	228	246	4.1	10.3
24	60503711	425	B12+MMN	ISOTOPIC	2012-11-27	16.8986	42.725	45.06	153.6	154.5	18.1092	18.8771	4.5	4.4	13.95	11.15	7.4	7	11.3	11.8	0.7	0.47	67	150	11.1	10.9	13.1	15.9	2	1.5	183	342	43.65	7.1	185.5	198	5.1	4.9
25	11103011	480	B12+MMN	ISOTOPIC	2012-11-20	16.7233	37.2	38.79	144.4	145.25	17.8406	18.386	4.1	4	7.96	13.16	7	6.6	11	12.9	0.6	0.65	94	218	17.6	24.3	8.4	10.9	2.2	1.7	220	388	38.65	10	136	180	4.1	4.4
26	61601911	502	B12+MMN	ISOTOPIC	2012-11-27	16.5644	48.225	46.07	150.9	151.05	21.1784	20.1919	4.4	4.5	10.5	13.2	7.3	7.5	11.6	11.8	0.6	0.48	90	136	28.3	9.6	14.2	8.4	1.9	1.4	189	182	28.75	16.4	212	231	4.1	4.5
27	30108911	525	B12+MMN	ISOTOPIC	2012-10-26	16.5315	40.74	41.3	161.1	161.8	15.6975	15.7759	4.4	4.2	10.8	6.88	7.5	7.2	10.5	11.5	0.6	0.47	83	84	16.4	17.1	10.7	10.7	1.3	1.4	201	182	61.35	73.6	181	214	3.25	6
28	51602721	549	B12+MMN	ISOTOPIC	2012-11-29	16.6356	46.24	46.64	146.65	147.15	21.5008	21.5396	4.3	4.1	9.48	10.56	7.5	6.9	11.3	11.6	0.6	0.55	97	264	13.5	8.7	20.4	21.5	2.1	1.7	193	259	55.65	19.1	184.5	191	3.4	7.3
29	60602311	639	B12+MMN	ISOTOPIC	2012-11-27	16.3726	68.265		161.4		26.2054		4.4		16.55		8		13.4		0.7		139		70		94.7		9.7		213		24.15		242.5		5.25
30	51806611	51	B12+MMN	NON-ISOTOPIC	2012-10-20	17.5507	44.21	53.3	149.55	151.4	19.7673	23.2528	4.4	4.4	9.8	13.98	8.6	8.6	11.4	13.5	0.8	0.81	107	129	18.8	11.7	14.7		2.4		241	252	75.85	26	122	244		4.2
31	20600121	92	B12+MMN	NON-ISOTOPIC	2012-10-13	17.4301	49.885	49.3	160.6	161.1	19.341	18.9957	3.8	4	8.16	9.9	6.2	6.6	11.2	11.4	0.5	0.51	135	203	9	13.3	9.8	14.9	1.8	2.6	173	242	16.5	9.6	215	182	5.2	7.6
32	10600121	113	B12+MMN	NON-ISOTOPIC	2012-10-23	17.3973	54.08	50.5	150.1	150.85	24.0035	22.1922	3.9	4.4	7.3	12.94	6	7.2	12	12.6	0.7	0.62	81	93	13.4		13.2	12.6	1.8	2.4	211	258	48.85	11.4	159	198	4.45	7.3
33	12406021	164	B12+MMN	NON-ISOTOPIC	2012-10-23	17.3397	52.69		161.45		20.214		3.9		6.96		6.6		10.1		0.5		80		26.4		8.9		1.2		199		26.7		120		4.3
34	21804511	196	B12+MMN	NON-ISOTOPIC	2012-10-13	17.274	43.72	46	157.9	158.05	17.5354	18.4149	4.1	4.3	13	13.3	7	7.4	10.9	11.1	0.4	0.43	99	207	21.5	21.4	15.5	19.7	2.2	3.6	149	192	25.25	9.7	243.5	207	4.85	4.8
35	10900411	319	B12+MMN	NON-ISOTOPIC	2012-10-10	16.9945	65.715		159.2		25.9286		4.2		8.42		6.6		11.9		0.5		73		15.6		16.3		1.9		177		42.9		173		3.95
36	51800511	395	B12+MMN	NON-ISOTOPIC	2012-10-20	16.8301	44.985	45.05	155.5	157.15	18.604	18.2417	4	4.2	8.92	8.55	6.4	6.9	10	11	0.7	0.79	110	406	15	30.4	9.8	16.1	1.5	2	163	231	40.4	7.9	238.5	171	5.45	3.2
37	21906421	491	B12+MMN	NON-ISOTOPIC	2012-10-20	17.1863	50.72	56.8	161.95	162.2	19.3383	21.5897		4.3	10.94	12.32		7.4	11.5	11.7	0.8	0.76	75	225	10.4	22.6	16.3	17.2	2.8	2.6	185	288	43.2	11.9	162.5	237	4.4	2.5
38	20800611	585	B12+MMN	NON-ISOTOPIC	2012-10-13	16.4274	37.19		154.2		15.6407		4.1		7.46		6.7		11.5		0.5		99		46.8		11.9		1.9		229		52.25		240		5.8
39	21802611	710	B12+MMN	NON-ISOTOPIC	2012-10-20	17.4904	40.6	42.5	152.9	153.6	17.3665	18.0138	4.3	4.4	8.49	8.49	7.3	7.9	10	9.9	0.7	0.67	59	164		28.1	14.3	15.8	2.1	2.6		298	84.35	17.9	139.5	208	3.8	5.7
					Average	16.9734	47.3505	47.505	156.205	156.49	19.4149	19.4352	4.19714	4.21176	9.85139	10.1869	7.10286	7.1	11.1051	11.85	0.597436	0.587353	97.4872	180.029	22.9789	21.4933	15.3744	13.5781	2.14359	1.95625	196.763	227.647	45.4256	19.3294	190.962	220.353	4.18026	6.18485
					Stdev	0.38376	7.80905	6.76071	5.10622	5.22863	3.10341	2.883	0.182282	0.153277	2.50905	2.23345	0.584348	0.497874	1.03871	0.986346	0.0902837	0.10994	32.7534	77.3929	15.2243	10.5746	13.616	4.32455	1.30077	0.544733	22.8253	53.139	21.4133	15.7975	34.276	22.4336	1.11668	2.48987

## Sheet: MMN basic
sck
MMN group
Pre-intervention						Age	weight	Ht	BMI	Albumin	Pre-albumin	T-Protein	Hb	Creatinine	B12	Folate	B6	B6 Pyridoxal	B2	Hcy	Cysteine	GSH
sr_no		sub_no6	treat_group	isotope_new	methpredt	cage_meth	meth_cwt_pre	meth_cht_pre	meth_cbmi_pre	pla_albu_pre	pre_albu_pre	tprotein_pre	meth_chb_pre	meth_creat0m_pre	meth_cb12_pre	meth_cfolate_pre	meth_cb6_pre	meth_cb6pyx_pre	meth_cb2_pre	hcy_base_pre	cys_base_pre	gsh_base_pre
20		273	B12+MMN	ISOTOPIC	2012-12-01	17.137	47.115	161.75	18.0082	4	7.19	6.6	11.4	0.5	96	15.4	7.7	2.1	174	31.5	183	2.65
21		358	B12+MMN	ISOTOPIC	2012-11-29	17.0027	53.995	162.25	20.5109	4.3	9.58	7.4	10	0.5	154	12.1	13.5	2.3	178	22.6	221	3.2
22		369	B12+MMN	ISOTOPIC	2012-11-20	16.9288	53.645	161.25	20.6315	4.4	9.66	7.6	10.7	0.6	90	24.3	20	1.8	210	31.1	211.5	4.05
23		376	B12+MMN	ISOTOPIC	2012-11-29	17.0329	56.135	155.4	23.2451				12.5	0.6	97	25.6	11.3	2.1	211	42.3	228	4.1
24		425	B12+MMN	ISOTOPIC	2012-11-27	16.8986	42.725	153.6	18.1092	4.5	13.95	7.4	11.3	0.7	67	11.1	13.1	2	183	43.65	185.5	5.1
25		480	B12+MMN	ISOTOPIC	2012-11-20	16.7233	37.2	144.4	17.8406	4.1	7.96	7	11	0.6	94	17.6	8.4	2.2	220	38.65	136	4.1
26		502	B12+MMN	ISOTOPIC	2012-11-27	16.5644	48.225	150.9	21.1784	4.4	10.5	7.3	11.6	0.6	90	28.3	14.2	1.9	189	28.75	212	4.1
27		525	B12+MMN	ISOTOPIC	2012-10-26	16.5315	40.74	161.1	15.6975	4.4	10.8	7.5	10.5	0.6	83	16.4	10.7	1.3	201	61.35	181	3.25
28		549	B12+MMN	ISOTOPIC	2012-11-29	16.6356	46.24	146.65	21.5008	4.3	9.48	7.5	11.3	0.6	97	13.5	20.4	2.1	193	55.65	184.5	3.4
29		639	B12+MMN	ISOTOPIC	2012-11-27	16.3726	68.265	161.4	26.2054	4.4	16.55	8	13.4	0.7	139	70	94.7	9.7	213	24.15	242.5	5.25
30		51	B12+MMN	NON-ISOTOPIC	2012-10-20	17.5507	44.21	149.55	19.7673	4.4	9.8	8.6	11.4	0.8	107	18.8	14.7	2.4	241	75.85	122
31		92	B12+MMN	NON-ISOTOPIC	2012-10-13	17.4301	49.885	160.6	19.341	3.8	8.16	6.2	11.2	0.5	135	9	9.8	1.8	173	16.5	215	5.2
32		113	B12+MMN	NON-ISOTOPIC	2012-10-23	17.3973	54.08	150.1	24.0035	3.9	7.3	6	12	0.7	81	13.4	13.2	1.8	211	48.85	159	4.45
33		164	B12+MMN	NON-ISOTOPIC	2012-10-23	17.3397	52.69	161.45	20.214	3.9	6.96	6.6	10.1	0.5	80	26.4	8.9	1.2	199	26.7	120	4.3
34		196	B12+MMN	NON-ISOTOPIC	2012-10-13	17.274	43.72	157.9	17.5354	4.1	13	7	10.9	0.4	99	21.5	15.5	2.2	149	25.25	243.5	4.85
35		319	B12+MMN	NON-ISOTOPIC	2012-10-10	16.9945	65.715	159.2	25.9286	4.2	8.42	6.6	11.9	0.5	73	15.6	16.3	1.9	177	42.9	173	3.95
36		395	B12+MMN	NON-ISOTOPIC	2012-10-20	16.8301	44.985	155.5	18.604	4	8.92	6.4	10	0.7	110	15	9.8	1.5	163	40.4	238.5	5.45
37		491	B12+MMN	NON-ISOTOPIC	2012-10-20	17.1863	50.72	161.95	19.3383		10.94		11.5	0.8	75	10.4	16.3	2.8	185	43.2	162.5	4.4
38		585	B12+MMN	NON-ISOTOPIC	2012-10-13	16.4274	37.19	154.2	15.6407	4.1	7.46	6.7	11.5	0.5	99	46.8	11.9	1.9	229	52.25	240	5.8
39		710	B12+MMN	NON-ISOTOPIC	2012-10-20	17.4904	40.6	152.9	17.3665	4.3	8.49	7.3	10	0.7	59		14.3	2.1		84.35	139.5	3.8
					Average=	16.9874	48.904	156.102	20.0333	4.19444	9.74316	7.09444	11.21	0.605	96.25	21.6421	17.235	2.355	194.684	41.7975	189.9	4.28421
					Stdev	0.363664	8.35571	5.61196	2.99248	0.212747	2.50552	0.656615	0.873529	0.109904	24.0348	14.6349	18.5674	1.76679	23.535	17.6734	40.7972	0.838493
	Post -Intervention
20		273	B12+MMN	ISOTOPIC	2012-12-01	17.137	47.39	162.2	18.013	4.2	9	7	12.6	0.44	159	34.5	14.4	1.4	315	9.7	250	5.4
21		358	B12+MMN	ISOTOPIC	2012-11-29	17.0027	56.09	162.5	21.2412	4.2	8.79	7.2	9.6	0.43	105	11.9	9.6	2.1	225	24.6	207	3.3
22		369	B12+MMN	ISOTOPIC	2012-11-20	16.9288	53.89	161.45	20.6744	4.3	10.16	7.4	11.2	0.55	114	24.4	19.3	1.2	217	20.5	230	4.4
23		376	B12+MMN	ISOTOPIC	2012-11-29	17.0329	56.2	155.9	23.123	4.2	8.76	7.4	13.2	0.72	143	47.5	10.4	1.5	223	10.3	246	10.3
24		425	B12+MMN	ISOTOPIC	2012-11-27	16.8986	45.06	154.5	18.8771	4.4	11.15	7	11.8	0.47	150	10.9	15.9	1.5	342	7.1	198	4.9
25		480	B12+MMN	ISOTOPIC	2012-11-20	16.7233	38.79	145.25	18.386	4	13.16	6.6	12.9	0.65	218	24.3	10.9	1.7	388	10	180	4.4
26		502	B12+MMN	ISOTOPIC	2012-11-27	16.5644	46.07	151.05	20.1919	4.5	13.2	7.5	11.8	0.48	136	9.6	8.4	1.4	182	16.4	231	4.5
27		525	B12+MMN	ISOTOPIC	2012-10-26	16.5315	41.3	161.8	15.7759	4.2	6.88	7.2	11.5	0.47	84	17.1	10.7	1.4	182	73.6	214	6
28		549	B12+MMN	ISOTOPIC	2012-11-29	16.6356	46.64	147.15	21.5396	4.1	10.56	6.9	11.6	0.55	264	8.7	21.5	1.7	259	19.1	191	7.3
29		639	B12+MMN	ISOTOPIC	2012-11-27	16.3726
30		51	B12+MMN	NON-ISOTOPIC	2012-10-20	17.5507	53.3	151.4	23.2528	4.4	13.98	8.6	13.5	0.81	129	11.7			252	26	244	4.2
31		92	B12+MMN	NON-ISOTOPIC	2012-10-13	17.4301	49.3	161.1	18.9957	4	9.9	6.6	11.4	0.51	203	13.3	14.9	2.6	242	9.6	182	7.6
32		113	B12+MMN	NON-ISOTOPIC	2012-10-23	17.3973	50.5	150.85	22.1922	4.4	12.94	7.2	12.6	0.62	93		12.6	2.4	258	11.4	198	7.3
33		164	B12+MMN	NON-ISOTOPIC	2012-10-23	17.3397
34		196	B12+MMN	NON-ISOTOPIC	2012-10-13	17.274	46	158.05	18.4149	4.3	13.3	7.4	11.1	0.43	207	21.4	19.7	3.6	192	9.7	207	4.8
35		319	B12+MMN	NON-ISOTOPIC	2012-10-10	16.9945
36		395	B12+MMN	NON-ISOTOPIC	2012-10-20	16.8301	45.05	157.15	18.2417	4.2	8.55	6.9	11	0.79	406	30.4	16.1	2	231	7.9	171	3.2
37		491	B12+MMN	NON-ISOTOPIC	2012-10-20	17.1863	56.8	162.2	21.5897	4.3	12.32	7.4	11.7	0.76	225	22.6	17.2	2.6	288	11.9	237	2.5
38		585	B12+MMN	NON-ISOTOPIC	2012-10-13	16.4274
39		710	B12+MMN	NON-ISOTOPIC	2012-10-20	17.4904	42.5	153.6	18.0138	4.4	8.49	7.9	9.9	0.67	164	28.1	15.8	2.6	298	17.9	208	5.7
					Average=	16.9874	48.43	156.009	19.9077	4.25625	10.6963	7.2625	11.7125	0.584375	175	21.0933	14.4933	1.98	255.875	17.8562	212.125	5.3625
					Stdev	0.363664	5.56865	5.70436	2.13148	0.145917	2.2063	0.491087	1.07881	0.133864	80.3028	10.9393	3.98021	0.66569	58.0562	16.0038	25.0888	1.98356
					paired T		0.102739	0.000103953	0.248592	0.364384	0.127925	0.407002	0.00199002	0.135266	0.00144589	0.248177	0.179733	0.904804	0.00132387	0.000123664	0.0697827	0.0409437

## Sheet: B12 group basic
sck
	B12 group
	Pre-intervention						weight	Ht	BMI	Albumin	Pre-albumin	T-Protein	Hb	Creatinine	B12	Folate	B6	B6 Pyridoxal	B2	Hcy	Cysteine	GSH
sr_no		sub_no6	treat_group	isotope_new	methpredt	cage_meth	meth_cwt_pre	meth_cht_pre	meth_cbmi_pre	pla_albu_pre	pre_albu_pre	tprotein_pre	meth_chb_pre	meth_creat0m_pre	meth_cb12_pre	meth_cfolate_pre	meth_cb6_pre	meth_cb6pyx_pre	meth_cb2_pre	hcy_base_pre	cys_base_pre	gsh_base_pre
1		141	B12	ISOTOPIC	2012-12-01	17.4411	52.785	157.95	21.1578	4.3	8.47	7.9	9.7	0.6	66	18.9	6.1	1.6	204	109.5	132.5	2.4
2		216	B12	ISOTOPIC	2012-11-23	17.2137	40.995	148.65	18.5524	4.3	13.01	7	11.7	0.6	99	16.9	11.2	1.7	203	62.05	185.5	4.05
3		348	B12	ISOTOPIC	2012-10-26	16.8575	49.555	152.85	21.2108	4.3	7.5	8.1	7.9	0.7	87	20.7	9.2	2	181	81.7	171	4.55
4		383	B12	ISOTOPIC	2012-11-23	17.0466	38.86	151.9	16.8418	4.6	9.5	8.1	12.1	0.6	85	32.7	20	2	226	20	166	3.25
5		415	B12	ISOTOPIC	2012-12-01	17.2795	42.52	152	18.4037	4.2	8.17	6.8	11.9	0.6	242	48.1	21.9	3	205	23.05	184	3.15
6		456	B12	ISOTOPIC	2012-11-23	16.7288	52.54	150.6	23.1654	4.3	11.77	7.5	12.3	0.6	105	9.2	18.9	1.8	220	41.4	194.5	7.05
7		510	B12	ISOTOPIC	2012-11-23	16.3945	43.835	157.45	17.6822	4.2	13.23	6.8	12.1	0.6	68	20.6	13.4	1.6	177	45.6	196.5	3
8		548	B12	ISOTOPIC	2012-11-20	16.5589	47.5	155.15	19.7329	4.3	13.88	7.3	11.7	0.6	79	18.9	13.5	1.7	194	66.45	162.5	4.6
9		566	B12	ISOTOPIC	2012-11-29	16.5836	40.835	159.15	16.122	4	13.03	6.8	12.2	0.6	78	14.5	11.8	2	194	38.35	223.5	3.35
10		48	B12	NON-ISOTOPIC	2012-10-10	17.5589	46.375	156.25	18.9952				10.5	0.5	76	10.7	9.6	1.2	164	34.6	183	3.9
11		71	B12	NON-ISOTOPIC	2012-10-10	17.5562	67.05	155.05	27.8904	4.1	11.5	6.6	11.6	0.5	89	12.2	8.9	1.5	171	28	218.5	2.9
12		107	B12	NON-ISOTOPIC	2012-10-18	17.4822	48.665	168.1	17.2219	4.1	10.7	6.9	12.1	0.7	73	10.1	10.8	1.7	244	56.65	239.5	5.25
13		173	B12	NON-ISOTOPIC	2012-10-10	17.3096	45.57	157.65	18.3354				10.9	0.5	111	19	15.7	2.3	169	26.2	221	3.5
14		293	B12	NON-ISOTOPIC	2012-10-18	17.0384	39.55	154.1	16.6549	4.1	9.18	6.7	9.7	0.6	92	65	8.2	2.3	191	53.7	168.5	2.7
15		364	B12	NON-ISOTOPIC	2012-10-18	16.9342	44.95	162.2	17.0855	4.1	6.39	7	10.9	0.6	106	36	14.8	2	206	76.2	198.5	6.4
16		370	B12	NON-ISOTOPIC	2012-10-23	16.8822	37.21	155.85	15.3196	4.1	9.15	6.7	10.9	0.6	61	11.7	14.3	2.1	206	41.5	170	3.65
17		472	B12	NON-ISOTOPIC	2012-10-18	16.5726	50.03	153.05	21.3582	4.1	5.99	7	10.5	0.5	95	56	10.5	1.8	186	25.65	210.5	6.3
18		501	B12	NON-ISOTOPIC	2012-11-27	16.5562	37.83	161.5	14.5041	4.3	11.55	7.3	9.1	0.7	113	19.1	18.3	1.6	241	25.75	201.5	2.75
19		634	B12	NON-ISOTOPIC	2012-10-18	16.2192	41.935	160.5	16.279	4	6.51	6.4	11.1	0.5	152	21.7	17.8	2.6	196	79.3	222.5	4.7
					Average=	16.9586	45.7153	156.313	18.7638	4.2	9.97235	7.11176	10.9947	0.589474	98.7895	24.3158	13.4158	1.92105	198.842	49.2447	192.079	4.07632
					Stdev	0.413352	7.03828	4.66651	3.16348	0.15	2.58442	0.517062	1.20299	0.0657836	40.6388	16.0774	4.42672	0.418435	22.537	24.6634	26.8474	1.35548
	Post -Intervention
1		141	B12	ISOTOPIC	2012-12-01	17.4411	53.7	158.9	21.268	4.2	9.87	8	11.8	0.68	230	12.6			276	25.2	234	9.9
2		216	B12	ISOTOPIC	2012-11-23	17.2137	41.31	148.65	18.695	4.4	15.4	7.1	12.3	0.49	167	18.4	9.2	1.6	214	10.7	216	8.9
3		348	B12	ISOTOPIC	2012-10-26	16.8575	55.9	153.1	23.8485	4.3	7.93	7.1	9.9	0.56	246	16	8.9	1.9	180	19.3	247	4.9
4		383	B12	ISOTOPIC	2012-11-23	17.0466	38	152.7	16.2969	4.4	11.9	7.3	12.4	0.67	137	25.3	20.7	2.3	247	15	240	8.9
5		415	B12	ISOTOPIC	2012-12-01	17.2795	40.77	152.5	17.5308	4.3	6.39	7.6	11.9	0.54	129	21.7	9.1	2.5	184	34.9	244	5.7
6		456	B12	ISOTOPIC	2012-11-23	16.7288	52.5	151.9	22.7533	4.1	10.31	6.7	14.2	0.69	291	18.6	19.4	1.8	220	8.5	240	7.3
7		510	B12	ISOTOPIC	2012-11-23	16.3945	42.4	158.15	16.9523	4.2	9.98	6.7	13.3	0.72	140	20.8	11.5	1.3	191	17.3	238	6.4
8		548	B12	ISOTOPIC	2012-11-20	16.5589	47.15	155.8	19.4244	4.2	8.78	6.9	11.4	0.45	81	17.2	9.7	1.6	224	72	213	5.4
9		566	B12	ISOTOPIC	2012-11-29	16.5836	41.59	159.75	16.297	4.2	11.81	6.9	12	0.5	121	13.9	13.4	1.5	223	14	203	9.6
10		48	B12	NON-ISOTOPIC	2012-10-10	17.5589					11.5
11		71	B12	NON-ISOTOPIC	2012-10-10	17.5562	66.535	155.55	27.4986	3.9	10.3	6.3	12.3	0.55	319		7	1.5	181	8.8	267	3.7
12		107	B12	NON-ISOTOPIC	2012-10-18	17.4822	49.17	168.8	17.2566	4	10.86	6.8	12.6	0.7	184	13.5	6.9	1.3	168	12.5	223	10.4
13		173	B12	NON-ISOTOPIC	2012-10-10	17.3096	47.6	158.4	18.9713	4.1	11.99	6.9	11.5	0.52	208	54.2	15	2.4	168	9.4	218	2
14		293	B12	NON-ISOTOPIC	2012-10-18	17.0384	42.18	153.6	17.8782	4.1	9.03	6.6	11.2	0.54	96	32.4	10.7	2.4	151	39.4	210	9.5
15		364	B12	NON-ISOTOPIC	2012-10-18	16.9342	43.08	162.2	16.3747	4.1	6.12	7	11.1	0.6	167	28.3	8.3	2	202	30	225	5.9
16		370	B12	NON-ISOTOPIC	2012-10-23	16.8822	36.8	156.15	15.0926	3.9	8.11	6.1	11.5	0.7	111	14.6	18.6	2.5	188	24.6	225	11.1
17		472	B12	NON-ISOTOPIC	2012-10-18	16.5726	55.015	154.15	23.1523	4.4	7.84	7.7	12.2	0.57	127		18.4	2.5	165	10.7	229	3.6
18		501	B12	NON-ISOTOPIC	2012-11-27	16.5562	38.76	162.75	14.6333	4.2	8.88	6.8	11.8	0.49	231	20.9	14.5	1.8	234	9.1	195
19		634	B12	NON-ISOTOPIC	2012-10-18	16.2192	47.83	161.45	18.3495	4.1	8.4	6.7	12.1	0.65	336		15.8	2	230	10.1	231	5.1
					Average=	16.9586	46.6828	156.917	19.0152	4.17222	9.75789	6.95556	11.9722	0.59	184.5	21.8933	12.7706	1.93529	202.556	20.6389	227.667	6.95882
					Stdev	0.413352	7.73582	4.8936	3.42474	0.152646	2.22284	0.470572	0.909949	0.0873802	76.7603	10.5651	4.57107	0.431482	33.028	15.956	17.3544	2.71985
					paired T		0.105099	3.98443e-05	0.288076	0.521532	0.391095	0.226556	0.000225156	0.860272	0.000433899	0.583064	0.25356	0.581436	0.817113	0.000149151	0.000370479	0.00311946

## Sheet: MMN amino acids Time zero
	sck
	MMN group
	Pre-intervention						Time 0																				ISO				ETH
	sr_no		sub_no6	treat_group	isotope_new	methpredt		ASP A	GLU A	ASN	SER	GLN	GLY	THR	CIT	HIST	ALA	TAUR	TYR	ARG	arg+aba	ABA	METH	VAL	TRY	PHE	LEU	LEU	ORN	LYS	AREA	RUN#	COMMENTS			ser/phe
	20		273	B12+MMN	ISOTOPIC	2012-12-01	273	13	37	42	107	522	200	101	27	78	253	51	69	111		16	19	135	34	54	40	88	48	89	5605	8974				1.98148
	21		358	B12+MMN	ISOTOPIC	2012-11-29	358	13	18	86	201	666	335	192	42	96	353	42	70	136		18	23	166	35	62	45	106	56	116	5683	8957	SLIGHT HEMOLYSIS			3.24194
	22		369	B12+MMN	ISOTOPIC	2012-11-20	369	14	37	36	85	481	152	78	28	78	361	32	76	97		15	18	228	56	59	62	137	57	129	5619	8919				1.44068
	23		376	B12+MMN	ISOTOPIC	2012-11-29	376	14	39	61	148	663	251	171	42	103	428	40	78	141		24	23	180	43	67	47	112	56	123	5559	8960				2.20896
	24		425	B12+MMN	ISOTOPIC	2012-11-27	425	15	31	50	191	624	267	152	39	100	408	40	74	144		29	24	197	39	62	53	109	70	156	5623	8942				3.08065
	25		480	B12+MMN	ISOTOPIC	2012-11-20	480	15	22	67	201	757	295	156	32	97	512	37	69	98		12	19	174	33	66	46	115	61	135	5632	8922				3.04545
	26		502	B12+MMN	ISOTOPIC	2012-11-27	502	13	40	41	141	604	323	105	31	89	497	43	67	124		23	20	198	42	53	53	107	53	111	5577	8951	SLIGHT HEMOLYSIS			2.66038
	27		525	B12+MMN	ISOTOPIC	2012-10-26	525	14	21	49	167	722	270	117	28	79	401	48	58	85		20	19	186	36	62	55	126	59	128	5592	8916				2.69355
	28		549	B12+MMN	ISOTOPIC	2012-11-29	549	12	25	42	148	489	235	108	34	69	230	31	56	104		22	13	106	26	66	32	66	48	50	5526	8964				2.24242
	29		639	B12+MMN	ISOTOPIC	2012-11-27	639	14	50	32	87	407	141	100	26	79	314	34	47	101		17	17	200	34	51	48	103	47	163	5544	8954				1.70588
						Average=		13.7	32	50.6	147.6	593.5	246.9	128	32.9	86.8	375.7	39.8	66.4	114.1		19.6	19.5	177	37.8	60.2	48.1	106.9	55.5	120	5596					2.43014
						Stdev		0.948683	10.2956	16.4398	43.7752	114.427	66.1504	37.0705	6.13641	11.66	93.4119	6.56252	9.81156	20.7549		5.01553	3.27448	34.9539	8.02496	5.76965	8.35929	19.4733	7.04352	32.4585	46.6119					0.61212
	30		51	B12+MMN	NON-ISOTOPIC	2012-10-20	51	8	29	70	200	723	364	149	40	93	608	42	79	66		24	14	174	42	65	51	112	135	135	11860	12817	VERY HEMOLYZED			3.07692
	31		92	B12+MMN	NON-ISOTOPIC	2012-10-13	92	20	16	62	200	591	321	172	27	87	321	30	72	113		20	21	167	38	59	50	97	70	125	12224	12823				3.38983
	32		113	B12+MMN	NON-ISOTOPIC	2012-10-23	113	16	20	68	208	602	434	151	38	94	433	44	74	111		25	20	179	43	65	54	106	86	126	12220	12830				3.2
	33		164	B12+MMN	NON-ISOTOPIC	2012-10-23	164	8	29	58	155	463	198	109	25	96	230	37	32	78		11	13	131	32	51	37	76	44	104	11583	12833				3.03922
	34		196	B12+MMN	NON-ISOTOPIC	2012-10-13	196	19	34	61	247	686	522	161	30	97	456	38	62	133		23	21	185	44	58	52	106	76	139	12139	12839				4.25862
	35		319	B12+MMN	NON-ISOTOPIC	2012-10-10	319	5	39	66	212	796	366	181	31	109	465	50	56	72		15	16	181	36	56	51	98	111	117	11855	12880	HEMOLYZED			3.78571
	36		395	B12+MMN	NON-ISOTOPIC	2012-10-20	395	16	21	56	265	783	612	179	39	119	442	29	73	133		21	18	156	44	63	44	99	86	105	11615	12890				4.20635
	37		491	B12+MMN	NON-ISOTOPIC	2012-10-20	491	20	30	98	227	783	521	184	44	126	629	46	74	186		22	24	162	50	109	54	123	84	137	11859	12896				2.08257
	38		585	B12+MMN	NON-ISOTOPIC	2012-10-13	585	14	14	42	141	479	266	73	27	99	204	41	54	75		15	13	138	31	50	42	80	45	101	11762	12904				2.82
	39		710	B12+MMN	NON-ISOTOPIC	2012-10-20	710	9	27	63	249	604	291	155	37	146	429	43	78	136		23	10	205	49	71	54	122	60	120	11669	12910				3.50704
						Average=		13.5	25.9	64.4	210.4	651	389.5	151.4	33.8	106.6	421.7	40	65.4	110.3		19.9	17	167.8	40.9	64.7	48.9	101.9	79.7	120.9	11878.6					3.33663
						Stdev		5.58271	7.97844	14.1751	39.7162	122.665	130.748	35.2458	6.57943	18.4944	139.685	6.66667	14.6758	38.2217		4.65355	4.49691	22.1951	6.52261	16.8724	5.87745	15.5738	28.1071	14.059	240.218					0.654402
		Post -Intervention
	20		273	B12+MMN	ISOTOPIC	2012-12-01	273	16	28	66	141	806	363	148	52	132	374	38	74	205		26	24	148	33	57	41	108	81	204	6137	10692	Arg & Aba manual integ			2.47368
	21		358	B12+MMN	ISOTOPIC	2012-11-29	358	13	20	89	233	642	323	156	40	116	300	27	50	122		20	24	164	31	59	44	101	72	153	6113	10699	Arg & Aba manual integ			3.94915
	22		369	B12+MMN	ISOTOPIC	2012-11-20	369	15	45	56	168	720	305	164	40	107	440	32	83	195		36	30	212	60	59	61	129	99	230	6144	10702	Arg & Aba manual integ			2.84746
	23		376	B12+MMN	ISOTOPIC	2012-11-29	376	14	30	60	161	653	322	188	44	116	335	30	78	166		29	29	217	50	73	57	129	79	208	6300	10706	Arg & Aba manual integ			2.20548
	24		425	B12+MMN	ISOTOPIC	2012-11-27	425	14	19	38	129	602	217	94	31	87	365	36	50	104		14	22	164	34	50	46	90	47	142	6181	10750	Arg & Aba manual integ			2.58
	25		480	B12+MMN	ISOTOPIC	2012-11-20	480	13	31	50	154	591	233	114	39	96	267	31	57	104		16	21	169	33	60	46	105	47	149	6121	10756	Arg & Aba manual integ			2.56667
	26		502	B12+MMN	ISOTOPIC	2012-11-27	502	14	31	50	180	708	360	117	37	93	402	31	62	138		19	21	172	37	51	43	99	68	122	6157	10760	Arg & Aba manual integ			3.52941
	27		525	B12+MMN	ISOTOPIC	2012-10-26	525	14	28	54	209	679	336	139	37	98	519	60	55	137		21	20	215	48	57	63	123	57	130	6141	10766	Arg & Aba manual integ			3.66667
	28		549	B12+MMN	ISOTOPIC	2012-11-29	549	11	15	39	114	429	244	81	33	91	254	34	48	72		13	16	136	31	74	37	82	52	88	6177	10773	Arg & Aba manual integ			1.54054
	29		639	B12+MMN	ISOTOPIC	2012-11-27	639	no sample
						Average=		13.7778	27.4444	55.7778	165.444	647.778	300.333	133.444	39.2222	104	361.778	35.4444	61.8889	138.111		21.5556	23	177.444	39.6667	60	48.6667	107.333	66.8889	158.444	6163.44					2.81767
						Stdev		1.39443	8.81917	15.3849	37.7529	104.938	55.2449	34.6703	6.15991	14.8324	84.9614	9.77383	13.2235	43.9416		7.5351	4.38748	30.0338	10.4163	8.4113	9.28709	16.7407	17.7302	46.2874	56.0226					0.770727
	30		51	B12+MMN	NON-ISOTOPIC	2012-10-20	51	11	22	44	101	703	240	109	38	79	444	35	80		41		16	197	39	55	59	107	60	153	17582	5285	Arg+Aba, Inst#2			1.83636
	31		92	B12+MMN	NON-ISOTOPIC	2012-10-13	92	9	24	49	126	589	211	82	33	82	292	40	71		33		14	170	35	57	47	112	44	111	17221	5291	Arg+Aba, Inst#2			2.21053
	32		113	B12+MMN	NON-ISOTOPIC	2012-10-23	113	10	25	51	183	703	337	129	45	83	373	44	59		44		17	185	43	57	50	100	57	109	17040	5298	Arg+Aba, Inst#2			3.21053
	33		164	B12+MMN	NON-ISOTOPIC	2012-10-23	164	no sample
	34		196	B12+MMN	NON-ISOTOPIC	2012-10-13	196	13	42	57	180	761	378	133	39	78	409	35	62		47		19	156	37	50	48	99	59	131	16954	5304	Arg+Aba, Inst#2			3.6
	35		319	B12+MMN	NON-ISOTOPIC	2012-10-10	319	no sample
	36		395	B12+MMN	NON-ISOTOPIC	2012-10-20	395	10	23	35	158	638	393	94	37	62	251	31	50		37		16	161	35	48	44	89	43	97	17014	5353	Arg+Aba, Inst#2			3.29167
	37		491	B12+MMN	NON-ISOTOPIC	2012-10-20	491	12	24	61	117	637	340	113	40	72	368	36	62		42		17	136	33	73	45	94	52	111	16931	5360	Arg+Aba, Inst#2			1.60274
	38		585	B12+MMN	NON-ISOTOPIC	2012-10-13	585	no sample
	39		710	B12+MMN	NON-ISOTOPIC	2012-10-20	710	12	20	60	147	707	347	161	41	84	412	31	84		42		18	132	30	62	39	89	45	103	16671	5406	Arg+Aba, Inst#2			2.37097
						Average=		11	25.7143	51	144.571	676.857	320.857	117.286	39	77.1429	364.143	36	66.8571		40.8571		16.7143	162.429	36	57.4286	47.4286	98.5714	51.4286	116.429	17059					2.58897
						Stdev		1.41421	7.36465	9.36305	31.4158	57.984	68.7833	26.361	3.69685	7.79805	69.2566	4.69042	12.089		4.59814		1.60357	23.9086	4.20317	8.30376	6.18755	8.73417	7.41299	19.2428	282.876					0.778043
						paired T
						paired T

## Sheet: MMN amino acids Time 3hr
sck
	MMN group
	Pre-intervention						Time 3hr																				ISO				ETH
	sr_no	key	sub_no6	treat_group	isotope_new	methpredt		ASP A	GLU A	ASN	SER	GLN	GLY	THR	CIT	HIST	ALA	TAUR	TYR	ARG	arg+aba	ABA	METH	VAL	TRY	PHE	LEU	LEU	ORN	LYS	AREA	RUN#	COMMENTS			ser/phe
	20		273	B12+MMN	ISOTOPIC	2012-12-01	273	14	25	53	101	518	212	98	22	74	418	43	52	120		25	400	103	29	43	22	43	47	93	5621	8975				2.34884
	21		358	B12+MMN	ISOTOPIC	2012-11-29	358	13	31	103	187	677	320	198	33	93	535	39	43	155		30	436	134	32	46	27	53	53	112	5552	8958				4.06522
	22		369	B12+MMN	ISOTOPIC	2012-11-20	369	15	30	41	73	557	145	72	22	75	370	32	53	99		21	379	186	44	45	39	85	58	129	5661	8920	SLIGHT HEMOLYSIS			1.62222
	23		376	B12+MMN	ISOTOPIC	2012-11-29	376	13	28	67	129	646	253	161	31	92	524	35	62	149		32	417	150	46	58	33	71	50	119	5638	8962				2.22414
	24		425	B12+MMN	ISOTOPIC	2012-11-27	425	15	25	74	182	706	288	157	30	96	582	38	53	151		36	415	161	36	51	33	66	71	165	5650	8943				3.56863
	25		480	B12+MMN	ISOTOPIC	2012-11-20	480	14	24	71	154	708	259	131	26	82	517	29	46	94		18	327	138	25	49	31	72	57	113	5592	8924	HEMOLYSIS			3.14286
	26		502	B12+MMN	ISOTOPIC	2012-11-27	502	13	46	41	118	629	256	85	27	79	445	36	46	115		33	354	155	34	37	33	62	52	102	5614	8952	SLIGHT HEMOLYSIS			3.18919
	27		525	B12+MMN	ISOTOPIC	2012-10-26	525	13	30	57	155	698	260	112	22	74	528	47	40	82		31	325	144	37	42	29	65	56	130	5629	8917				3.69048
	28		549	B12+MMN	ISOTOPIC	2012-11-29	549	12	28	57	153	615	264	129	32	81	409	38	47	127		41	372	106	33	65	27	46	54	60	5528	8965				2.35385
	29		639	B12+MMN	ISOTOPIC	2012-11-27	639	14	33	45	76	481	153	99	21	81	466	38	35	98		25	436	163	32	39	27	53	47	163	5611	8955				1.94872
						Average=		13.6	30	60.9	132.8	623.5	241	124.2	26.6	82.7	479.4	37.5	47.7	119		29.2	386.1	144	34.8	47.5	30.1	61.6	54.5	118.6	5609.6					2.81541
						Stdev		0.966092	6.32456	18.9177	40.4909	80.8472	55.6117	38.9838	4.67143	8.16565	67.8564	5.10446	7.66014	26.1109		6.98888	41.458	25.4558	6.37356	8.6442	4.72464	12.9632	6.94822	31.2737	42.0243					0.823085
	30		51	B12+MMN	NON-ISOTOPIC	2012-10-20	51	22	24	69	167	804	300	136	31	81	651	39	57	129		46	272	136	35	47	31	62	75	131	11912	12818				3.55319
	31		92	B12+MMN	NON-ISOTOPIC	2012-10-13	92	12	24	83	193	630	344	180	26	90	493	33	60	144		28	337	140	36	51	31	54	74	142	12113	12825				3.78431
	32		113	B12+MMN	NON-ISOTOPIC	2012-10-23	113	20	23	70	180	631	404	138	31	88	524	48	50	133		40	323	131	37	47	31	53	70	120	11873	12831	SLIGHT HEMOLYSIS			3.82979
	33		164	B12+MMN	NON-ISOTOPIC	2012-10-23	164	7	27	72	130	467	197	104	19	84	280	32	26	78		20	304	104	27	40	28	47	35	94	12419	12834	NO 5HR SAMPLE REC'D			3.25
	34		196	B12+MMN	NON-ISOTOPIC	2012-10-13	196	9	46	60	188	615	408	126	23	85	495	35	38	95		31	251	127	32	37	28	49	91	117	12397	12840	VERY HEMOLYZED			5.08108
	35		319	B12+MMN	NON-ISOTOPIC	2012-10-10	319	9	27	86	176	848	313	160	26	93	569	51	38	87		26	364	145	28	39	27	52	95	117	11958	12881	VERY HEMOLYZED			4.51282
	36		395	B12+MMN	NON-ISOTOPIC	2012-10-20	395	15	22	64	258	817	547	193	33	124	610	29	58	151		34	356	146	42	51	39	79	87	116	12186	12891	SLIGHT HEMOLYSIS			5.05882
	37		491	B12+MMN	NON-ISOTOPIC	2012-10-20	491	16	23	106	188	839	441	169	27	117	762	38	48	180		32	268	113	31	78	27	61	74	128	12177	12897				2.41026
	38		585	B12+MMN	NON-ISOTOPIC	2012-10-13	585	7	26	42	121	440	240	62	18	91	280	38	34	102		18	248	99	28	38	24	41	41	107	11484	12905				3.18421
	39		710	B12+MMN	NON-ISOTOPIC	2012-10-20	710	8	21	70	183	598	265	121	22	119	419	32	44	123		30	271	140	30	42	26	55	48	94	12053	12911				4.35714
						Average=		12.5	26.3	72.2	178.4	668.9	345.9	138.9	25.6	97.2	508.3	37.5	45.3	122.2		30.5	299.4	128.1	32.6	47	29.2	55.3	69	116.6	12057.2					3.90216
						Stdev		5.48229	7.21187	16.9889	37.3131	151.01	105.325	38.8657	5.1251	16.2056	153.344	7.10634	11.3142	31.8845		8.42285	43.3287	17.0519	4.81202	12.0738	4.15799	10.3821	20.955	15.3058	273.627					0.857327
		Post -Intervention
	20		273	B12+MMN	ISOTOPIC	2012-12-01	273	14	26	73	125	761	307	131	33	101	435	33	52	191		26	410	120	36	46	25	59	82	190	6168	10693	Arg & Aba manual integ			2.71739
	21		358	B12+MMN	ISOTOPIC	2012-11-29	358	13	19	119	213	729	345	161	34	123	442	31	36	140		28	420	140	31	49	27	56	78	164	6044	10700	Arg & Aba manual integ			4.34694
	22		369	B12+MMN	ISOTOPIC	2012-11-20	369	15	29	72	159	801	341	171	35	113	595	34	65	245		41	449	188	56	50	42	86	94	257	6138	10703	Arg & Aba manual integ			3.18
	23		376	B12+MMN	ISOTOPIC	2012-11-29	376	12	32	69	126	582	283	155	36	102	402	28	54	160		32	440	168	42	52	29	65	66	183	6204	10707	Arg & Aba manual integ			2.42308
	24		425	B12+MMN	ISOTOPIC	2012-11-27	425	13	16	45	113	680	219	88	26	85	480	34	35	97		19	329	126	28	38	23	49	45	136	6156	10751	Arg & Aba manual integ			2.97368
	25		480	B12+MMN	ISOTOPIC	2012-11-20	480	13	12	64	139	699	266	119	32	99	440	28	47	126		25	377	144	36	57	32	67	43	178	6108	10757	Arg & Aba manual integ			2.4386
	26		502	B12+MMN	ISOTOPIC	2012-11-27	502	15	33	60	179	757	368	124	39	99	499	37	50	162		35	411	161	39	43	31	68	79	131	6213	10761	Arg & Aba manual integ			4.16279
	27		525	B12+MMN	ISOTOPIC	2012-10-26	525	13	20	52	174	688	286	123	32	95	511	55	35	125		29	377	169	39	38	33	72	52	123	6196	10767	Arg & Aba manual integ			4.57895
	28		549	B12+MMN	ISOTOPIC	2012-11-29	549	11	17	45	105	489	229	80	27	92	306	32	36	92		16	284	108	29	60	22	49	41	80	6184	10774	Arg & Aba manual integ			1.75
	29		639	B12+MMN	ISOTOPIC	2012-11-27	639	no sample
						Average=		13.2222	22.6667	66.5556	148.111	687.333	293.778	128	32.6667	101	456.667	34.6667	45.5556	148.667		27.8889	388.556	147.111	37.3333	48.1111	29.3333	63.4444	64.4444	160.222	6156.78					3.1746
						Stdev		1.30171	7.54983	22.4116	35.6211	97.1841	51.5674	31.0282	4.12311	11.2361	79.9031	8.15475	10.7134	47.9687		7.68838	53.617	26.3412	8.48528	7.70462	6.1441	11.7804	19.7554	50.4524	53.9068					0.981612
	30		51	B12+MMN	NON-ISOTOPIC	2012-10-20	51	10	23	43	76	905	223	91	32	79	439	32	61		49		283	164	35	40	37	63	59	159	17033	5286	Arg+Aba, Inst#2			1.9
	31		92	B12+MMN	NON-ISOTOPIC	2012-10-13	92	9	20	49	107	741	216	70	28	72	316	39	47		35		187	122	28	44	29	57	44	107	17156	5295	Arg+Aba, Inst#2			2.43182
	32		113	B12+MMN	NON-ISOTOPIC	2012-10-23	113	10	15	53	145	829	311	110	34	78	435	44	37		51		208	129	36	41	29	51	48	99	17541	5299	Arg+Aba, Inst#2			3.53659
	33		164	B12+MMN	NON-ISOTOPIC	2012-10-23	164	no sample
	34		196	B12+MMN	NON-ISOTOPIC	2012-10-13	196	12	37	53	149	838	338	114	34	68	417	33	46		50		262	124	35	39	35	60	60	124	17165	5305	Arg+Aba, Inst#2			3.82051
	35		319	B12+MMN	NON-ISOTOPIC	2012-10-10	319	no sample
	36		395	B12+MMN	NON-ISOTOPIC	2012-10-20	395	11	27	47	150	772	405	100	36	71	387	33	42		53		208	144	37	47	36	64	48	112	16697	5354	Arg+Aba, Inst#2			3.19149
	37		491	B12+MMN	NON-ISOTOPIC	2012-10-20	491	14	22	75	117	860	356	125	35	81	457	42	52		56		242	118	37	73	33	56	52	133	16970	5361	Arg+Aba, Inst#2			1.60274
	38		585	B12+MMN	NON-ISOTOPIC	2012-10-13	585	no sample
	39		710	B12+MMN	NON-ISOTOPIC	2012-10-20	710	13	19	77	153	899	366	179	37	90	474	32	74		55		232	124	37	58	37	69	49	117	16437	5407	Arg+Aba, Inst#2			2.63793
						Average=		11.2857	23.2857	56.7143	128.143	834.857	316.429	112.714	33.7143	77	417.857	36.4286	51.2857		49.8571		231.714	132.143	35	48.8571	33.7143	60	51.4286	121.571	16999.9					2.73158
						Stdev		1.79947	7.08788	13.6347	29.1686	61.1976	72.0853	34.1844	2.98408	7.43864	52.8407	5.12696	12.566		7.03393		33.6091	16.3343	3.21455	12.4556	3.4983	5.94418	5.99603	19.8818	354.732					0.827623
							ttest	0.479216	0.0341342	0.55871	0.3961	0.136574	0.0474085	0.818381	0.0082988	0.000758856	0.511427	0.37128	0.619355	0.144803		0.318847	0.911862	0.796718	0.468897	0.873297	0.762733	0.750488	0.152905

## Sheet: MMN amino acids Time 5hr
sck
	MMN group
	Pre-intervention						Time 5hr																				ISO				ETH
	sr_no		sub_no6	treat_group	isotope_new	methpredt		ASP A	GLU A	ASN	SER	GLN	GLY	THR	CIT	HIST	ALA	TAUR	TYR	ARG	arg+aba	ABA	METH	VAL	TRY	PHE	LEU	LEU	ORN	LYS	AREA	RUN#	COMMENTS			ser/phe
	20		273	B12+MMN	ISOTOPIC	2012-12-01	273	15	23	48	101	507	204	97	25	76	374	49	51	105		26	332	101	32	43	27	50	47	95	5620	8976	SLIGHT HEMOLYSIS			2.34884
	21		358	B12+MMN	ISOTOPIC	2012-11-29	358	13	17	93	177	710	309	188	38	96	484	38	44	157		36	361	139	35	49	37	69	51	117	5593	8959				3.61224
	22		369	B12+MMN	ISOTOPIC	2012-11-20	369	15	36	39	78	541	143	74	24	75	352	29	52	91		25	350	186	47	48	44	89	57	132	5612	8921				1.625
	23		376	B12+MMN	ISOTOPIC	2012-11-29	376	13	42	69	134	656	269	168	41	104	537	40	68	167		40	409	166	47	58	42	89	51	128	5613	8963				2.31034
	24		425	B12+MMN	ISOTOPIC	2012-11-27	425	17	28	67	168	682	265	150	33	94	531	37	49	149		41	417	164	37	51	39	74	71	166	5644	8944				3.29412
	25		480	B12+MMN	ISOTOPIC	2012-11-20	480	15	18	68	154	736	267	138	27	84	492	28	48	95		18	291	147	29	56	39	84	56	130	5631	8925				2.75
	26		502	B12+MMN	ISOTOPIC	2012-11-27	502	11	15	46	85	509	190	68	21	72	257	32	35	73		23	175	108	34	40	32	56	41	67	5550	8953				2.125
	27		525	B12+MMN	ISOTOPIC	2012-10-26	525	14	28	54	154	726	251	119	25	77	493	45	45	88		40	252	153	38	47	39	79	53	134	5644	8918				3.2766
	28		549	B12+MMN	ISOTOPIC	2012-11-29	549	12	22	50	133	590	240	118	31	77	354	38	43	110		42	247	105	35	65	32	54	50	58	5629	8966				2.04615
	29		639	B12+MMN	ISOTOPIC	2012-11-27	639	13	22	40	76	484	142	97	25	82	379	35	36	91		30	390	158	34	42	35	66	47	162	5594	8956				1.80952
						Average=		13.8	25.1	57.4	126	614.1	228	121.7	29	83.7	425.3	37.1	47.1	112.6		32.1	322.4	142.7	36.8	49.9	36.6	71	52.4	118.9	5613					2.51978
						Stdev		1.75119	8.58228	16.7743	38.2332	99.0572	56.2198	39.4491	6.54896	10.7191	94.0946	6.60724	9.31486	32.8911		8.76166	79.384	29.0748	5.92171	7.83794	5.14674	14.4299	8.01665	35.9921	28.4449					0.681274
	30		51	B12+MMN	NON-ISOTOPIC	2012-10-20	51	23	27	63	167	797	300	142	36	83	666	38	61	123		56	206	146	40	54	40	76	81	139	11553	12819				3.09259
	31		92	B12+MMN	NON-ISOTOPIC	2012-10-13	92	12	20	72	176	594	321	172	26	90	436	29	56	121		31	281	134	35	48	35	58	78	139	12247	12826				3.66667
	32		113	B12+MMN	NON-ISOTOPIC	2012-10-23	113	18	20	65	173	603	337	136	30	83	445	34	48	110		47	217	130	36	48	38	65	71	112	12284	12832				3.60417
	33		164	B12+MMN	NON-ISOTOPIC	2012-10-23	164	18	33	59	186	623	396	128	24	80	451	32	40	115		39	190	137	36	41	36	63	71	121	12398	12841				4.53659
	34		196	B12+MMN	NON-ISOTOPIC	2012-10-13	196	18	31	75	172	844	269	160	26	136	483	42	39	90		34	304	147	32	40	33	59	85	120	11934	12882				4.3
	35		319	B12+MMN	NON-ISOTOPIC	2012-10-10	319	15	20	51	212	721	438	166	31	106	449	26	47	124		42	233	128	37	45	37	72	73	105	11836	12892				4.71111
	36		395	B12+MMN	NON-ISOTOPIC	2012-10-20	395	15	31	97	167	764	403	152	33	115	645	37	43	176		39	234	115	34	74	34	64	70	125	12027	12898				2.25676
	37		491	B12+MMN	NON-ISOTOPIC	2012-10-20	491	13	15	44	109	457	240	61	19	93	265	35	33	72		19	162	93	26	39	25	46	43	99	11987	12906				2.79487
	38		585	B12+MMN	NON-ISOTOPIC	2012-10-13	585	16	24	63	180	570	281	119	26	115	379	33	43	115		33	191	143	34	47	32	67	46	96	11672	12912				3.82979
	39		710	B12+MMN	NON-ISOTOPIC	2012-10-20	710	16	24	63	180	570	281	119	26	115	379	33	43	115		33	191	143	34	47	32	67	46	96	11672	12912				3.82979
						Average=		16.4	24.5	65.2	172.2	654.3	326.6	135.5	27.7	101.6	459.8	33.9	45.3	116.1		37.3	220.9	131.6	34.4	48.3	34.2	63.7	66.4	115.2	11961					3.66223
						Stdev		3.09839	5.91138	14.3666	25.7328	121.664	65.7321	32.1947	4.87739	18.5843	119.879	4.5326	8.20637	26.6435		9.96717	43.824	16.7345	3.65756	10.089	4.15799	8.24688	15.5363	16.3286	285.187					0.773383
	20		273	B12+MMN	ISOTOPIC	2012-12-01	273	16	27	69	122	821	322	133	39	112	388	43	55	209		31	377	132	41	49	36	73	82	198	6188	10694	Arg & Aba manual integ			2.4898
	21		358	B12+MMN	ISOTOPIC	2012-11-29	358	13	16	108	208	737	323	156	41	124	382	29	37	137		30	342	143	36	50	36	69	71	163	6028	10701	Arg & Aba manual integ			4.16
	22		369	B12+MMN	ISOTOPIC	2012-11-20	369	13	35	57	130	710	254	143	35	102	439	42	60	187		44	395	176	54	49	48	92	84	213	6108	10704	Arg & Aba manual integ			2.65306
	23		376	B12+MMN	ISOTOPIC	2012-11-29	376	13	41	63	127	630	291	162	46	110	372	38	57	173		38	426	178	42	53	40	83	69	190	6216	10708	Arg & Aba manual integ			2.39623
	24		425	B12+MMN	ISOTOPIC	2012-11-27	425	12	23	44	112	652	226	85	32	87	433	33	34	101		22	373	123	32	40	27	54	46	127	6120	10752	Arg & Aba manual integ			2.8
	25		480	B12+MMN	ISOTOPIC	2012-11-20	480	14	15	59	127	673	249	115	34	99	395	39	47	121		25	312	148	36	56	41	82	42	170	6161	10758	Arg & Aba manual integ			2.26786
	26		502	B12+MMN	ISOTOPIC	2012-11-27	502	13	18	53	155	709	299	114	37	93	449	31	46	150		27	313	152	40	42	35	73	70	112	6215	10762	Arg & Aba manual integ			3.69048
	27		525	B12+MMN	ISOTOPIC	2012-10-26	525	12	28	42	105	586	239	113	31	88	317	39	46	72		30	393	138	36	48	36	74	49	123	6073	10768	Arg & Aba manual integ			2.1875
	28		549	B12+MMN	ISOTOPIC	2012-11-29	549	11	14	43	100	494	222	78	28	94	285	41	38	85		20	240	109	33	62	27	59	39	81	6229	10775	Arg & Aba manual integ			1.6129
	29		639	B12+MMN	ISOTOPIC	2012-11-27	639	no sample
						Average=		13	24.1111	59.7778	131.778	668	269.444	122.111	35.8889	101	384.444	37.2222	46.6667	137.222		29.6667	352.333	144.333	38.8889	49.8889	36.2222	73.2222	61.3333	153	6148.67					2.69531
						Stdev		1.41421	9.46631	20.3763	32.8092	93.7683	39.8281	29.1909	5.53273	12.3187	55.0275	5.01941	9.24662	46.9435		7.56637	56.8287	22.655	6.62277	6.69784	6.59124	11.8087	17.4213	44.4747	70.5762					0.782008
	30		51	B12+MMN	NON-ISOTOPIC	2012-10-20	51	11	25	47	90	915	237	97	36	83	452	39	63		51		264	170	38	49	43	75	67	172	17039	5287	Arg+Aba, Inst#2			1.83673
	31		92	B12+MMN	NON-ISOTOPIC	2012-10-13	92	10	25	50	115	693	196	76	30	78	311	50	51		34		205	135	35	51	41	78	49	112	17348	5293	Arg+Aba, Inst#2			2.2549
	32		113	B12+MMN	NON-ISOTOPIC	2012-10-23	113	9	19	50	131	735	277	104	33	73	418	46	35		50		168	122	34	41	31	53	43	92	17206	5300	Arg+Aba, Inst#2			3.19512
	33		164	B12+MMN	NON-ISOTOPIC	2012-10-23	164	no sample
	34		196	B12+MMN	NON-ISOTOPIC	2012-10-13	196	12	36	55	159	858	324	122	37	76	395	43	51		54		197	143	38	44	51	85	65	133	17097	5307	Arg+Aba, Inst#2			3.61364
	35		319	B12+MMN	NON-ISOTOPIC	2012-10-10	319	no sample
	36		395	B12+MMN	NON-ISOTOPIC	2012-10-20	395	11	30	42	129	727	345	91	36	65	344	48	40		53		150	134	34	46	38	67	44	101	17115	5355	Arg+Aba, Inst#2			2.80435
	37		491	B12+MMN	NON-ISOTOPIC	2012-10-20	491	12	30	65	99	762	313	106	36	73	418	38	43		51		211	111	36	65	36	57	52	119	16695	5362	Arg+Aba, Inst#2			1.52308
	38		585	B12+MMN	NON-ISOTOPIC	2012-10-13	585	no sample
	39		710	B12+MMN	NON-ISOTOPIC	2012-10-20	710	13	30	73	146	884	353	169	40	90	458	44	68		57		237	124	36	55	42	70	54	121	16456	5408	Arg+Aba, Inst#2			2.65455
						Average=		11.1429	27.8571	54.5714	124.143	796.286	292.143	109.286	35.4286	76.8571	399.429	44	50.1429		50		204.571	134.143	35.8571	50.1429	40.2857	69.2857	53.4286	121.429	16993.7					2.55462
						Stdev		1.34519	5.39841	10.8452	24.647	87.5552	58.3964	29.8871	3.15474	7.98809	54.4606	4.43471	12.0337		7.43864		38.7249	18.9335	1.67616	8.00892	6.26403	11.3829	9.46673	26.0439	309.941					0.738622

## Sheet: B12 amino acids Time zero
sck
	B12 group						Time zero
	Pre-intervention																									iso				ETH
sr_no		sub_no6	treat_group	isotope_new	methpredt	sub_no6	ASP A	GLU A	ASN	SER	GLN	GLY	THR	CIT	HIST	ALA	TAUR	TYR	ARG	arg+aba	ABA	METH	VAL	TRY	PHE	leu	LEU	ORN	LYS	area	RUN#	COMMENTS		ser/phe
1		141	B12	ISOTOPIC	2012-12-01	141	17	50	61	256	746	343	164	47	94	365	47	61	144		19	13	182	33	58	49	111	58	103	5638	8970			4.41379
2		216	B12	ISOTOPIC	2012-11-23	216	12	23	48	143	582	266	118	29	98	501	43	78	96		22	15	200	60	50	57	101	69	147	5615	8929			2.86
3		348	B12	ISOTOPIC	2012-10-26	348	14	28	59	175	741	379	167	32	68	492	39	80	61		21	20	156	40	56	48	90	59	105	5615	8913			3.125
4		383	B12	ISOTOPIC	2012-11-23	383	12	21	38	146	500	310	93	26	67	313	38	50	75		19	17	164	36	53	51	96	58	111	5621	8932			2.75472
5		415	B12	ISOTOPIC	2012-12-01	415	14	21	55	178	610	369	117	41	88	392	52	80	108		27	24	144	39	59	44	103	52	92	5568	8977			3.01695
6		456	B12	ISOTOPIC	2012-11-23	456	18	71	53	142	640	264	131	36	105	513	37	82	143		21	19	246	48	58	63	125	73	166	5608	8935			2.44828
7		510	B12	ISOTOPIC	2012-11-23	510	13	27	52	169	552	271	137	34	101	265	35	51	119		19	18	172	37	53	48	94	63	165	5624	8939			3.18868
8		548	B12	ISOTOPIC	2012-11-20	548	14	17	64	167	699	316	174	33	97	508	44	73	109		16	21	198	46	63	54	130	73	179	5662	8926			2.65079
9		566	B12	ISOTOPIC	2012-11-29	566	12	26	44	114	515	249	77	28	80	389	51	59	87		20	13	182	38	56	49	105	45	78	5600	8967			2.03571
					Average=		14	31.5556	52.6667	165.556	620.556	307.444	130.889	34	88.6667	415.333	42.8889	68.2222	104.667		20.4444	17.7778	182.667	41.8889	56.2222	51.4444	106.111	61.1111	127.333	5616.78				2.94377
					Stdev		2.17945	17.565	8.33667	39.5952	92.7013	48.2211	33.5315	6.63325	14.0357	92.3214	6.15314	12.9979	28.3417		3.00463	3.7006	30.0333	8.26808	3.8658	5.72519	13.6789	9.4531	37.0978	25.7623				0.65744
10		48	B12	NON-ISOTOPIC	2012-10-10	48	26	21	61	226	803	394	243	37	110	386	36	79	99		19	20	199	39	63	51	106	98	128	11665	12814			3.5873
11		71	B12	NON-ISOTOPIC	2012-10-10	71	20	34	56	230	785	350	155	35	114	558	48	88	147		34	22	241	44	66	67	131	76	118	11308	12820			3.48485
12		107	B12	NON-ISOTOPIC	2012-10-18	107	18	24	60	149	632	363	142	40	98	427	45	64	101		22	20	165	40	74	52	103	70	123	11686	12827			2.01351
13		173	B12	NON-ISOTOPIC	2012-10-10	173	13	23	47	134	593	281	111	28	89	583	40	71	130		20	17	167	42	64	53	95	51	95	12732	12836			2.09375
14		293	B12	NON-ISOTOPIC	2012-10-18	293	10	22	60	163	659	271	139	30	107	371	36	46	99		24	19	191	30	55	69	113	60	132	11739	12877			2.96364
15		364	B12	NON-ISOTOPIC	2012-10-18	364	9	30	61	184	740	442	165	47	94	393	44	64	164		25	17	160	39	68	49	97	76	123	11829	12883			2.70588
16		370	B12	NON-ISOTOPIC	2012-10-23	370	14	19	64	175	716	373	151	33	111	426	34	66	121		20	15	173	43	61	47	94	87	120	12270	12886			2.86885
17		472	B12	NON-ISOTOPIC	2012-10-18	472	16	17	69	153	516	361	109	21	101	323	34	67	115		12	15	159	45	59	47	95	55	115	11713	12893			2.59322
18		501	B12	NON-ISOTOPIC	2012-11-27	501	15	19	52	145	565	338	103	25	115	305	36	67	92		18	17	170	51	62	55	101	44	109	12011	12899			2.33871
19		634	B12	NON-ISOTOPIC	2012-10-18	634	17	23	72	194	575	423	203	49	109	518	36	74	181		22	19	153	48	68	43	94	78	119	12394	12907			2.85294
					Average=		15.8	23.2	60.2	175.3	658.4	359.6	152.1	34.5	104.8	429	38.9	68.6	124.9		21.6	18.1	177.8	42.1	64	53.3	102.9	69.5	118.2	11934.7				2.75027
					Stdev		4.93964	5.20256	7.39068	33.2534	98.7952	54.5409	43.7936	9.07071	8.84182	95.1093	5.04315	10.9767	30.3661		5.66078	2.28279	26.3894	5.7436	5.33333	8.48594	11.6567	16.8935	10.3795	420.43				0.524955
	Post -Intervention
1		141	B12	ISOTOPIC	2012-12-01	141	18	37	72	262	885	507	176	49	105	438	51	63	199		33	28	178	34	59	53	114	98	220	5978	10686			4.44068
2		216	B12	ISOTOPIC	2012-11-23	216	13	17	50	133	663	334	94	31	109	491	35	54	116		20	19	183	52	46	49	114	79	213	6087	10689			2.8913
3		348	B12	ISOTOPIC	2012-10-26	348	13	28	44	144	580	342	140	37	97	292	30	69	80		19	25	172	43	64	45	101	60	170	6257	10696			2.25
4		383	B12	ISOTOPIC	2012-11-23	383	12	20	57	222	574	401	154	37	81	418	30	50	126		15	20	153	37	51	42	99	77	154	6360	10709			4.35294
5		415	B12	ISOTOPIC	2012-12-01	415	13	20	60	252	661	391	129	41	107	357	41	53	111		29	24	150	29	46	39	91	76	142	6179	10712			5.47826
6		456	B12	ISOTOPIC	2012-11-23	456	15	32	49	107	679	246	93	32	93	406	25	57	109		20	15	190	37	51	50	109	65	131	6114	10753			2.09804
7		510	B12	ISOTOPIC	2012-11-23	510	14	40	59	198	634	324	164	42	109	378	39	47	133		21	21	166	43	51	47	104	71	169	6149	10763			3.88235
8		548	B12	ISOTOPIC	2012-11-20	548	14	25	56	186	584	300	160	36	96	345	30	55	105		19	21	147	29	51	39	90	62	165	6488	10770			3.64706
9		566	B12	ISOTOPIC	2012-11-29	566	13	24	59	158	586	272	104	39	95	536	36	45	156		19	18	172	31	51	46	100	51	108	6179	10776			3.09804
					Average=		13.8889	27	56.2222	184.667	649.556	346.333	134.889	38.2222	99.1111	406.778	35.2222	54.7778	126.111		21.6667	21.2222	167.889	37.2222	52.2222	45.5556	102.444	71	163.556	6199				3.57096
					Stdev		1.76383	7.95299	8.05881	53.7982	97.2999	78.4267	31.5731	5.44926	9.27961	75.1578	7.7746	7.5627	34.3673		5.63471	3.92994	15.1447	7.66123	5.80469	4.85054	8.79078	13.6565	36.0663	151.952				1.10162
10		48	B12	NON-ISOTOPIC	2012-10-10	48
11		71	B12	NON-ISOTOPIC	2012-10-10	71	11	22	46	169	750	337	117	38	73	440	37	66		43		16	214	37	49	64	109	56	88	17033	5288	Arg+Aba, Inst#2		3.44898
12		107	B12	NON-ISOTOPIC	2012-10-18	107	12	20	60	164	793	370	141	39	83	368	45	67		43		21	150	30	70	50	107	52	113	17323	5294	Arg+Aba, Inst#2		2.34286
13		173	B12	NON-ISOTOPIC	2012-10-10	173	9	29	33	100	531	206	77	29	67	361	37	57		28		14	131	32	49	37	83	28	81	17279	5301	Arg+Aba, Inst#2		2.04082
14		293	B12	NON-ISOTOPIC	2012-10-18	293	11	28	46	137	566	291	115	40	87	261	36	57		33		15	160	35	50	50	104	38	93	17074	5308	Arg+Aba, Inst#2		2.74
15		364	B12	NON-ISOTOPIC	2012-10-18	364	12	14	58	130	707	271	141	49	70	356	31	66		56		17	176	31	60	55	104	52	123	17014	5347	Arg+Aba, Inst#2		2.16667
16		370	B12	NON-ISOTOPIC	2012-10-23	370	11	20	48	136	700	276	111	40	73	408	35	56		39		14	131	29	54	38	81	53	98	17301	5350	Arg+Aba, Inst#2		2.51852
17		472	B12	NON-ISOTOPIC	2012-10-18	472	12	25	71	144	652	282	136	34	84	388	41	68		51		19	197	49	59	57	103	59	152	16593	5356	Arg+Aba, Inst#2		2.44068
18		501	B12	NON-ISOTOPIC	2012-11-27	501	12	26	48	118	638	314	95	34	74	294	35	61		33		14	164	32	49	47	98	40	91	16665	5363	Arg+Aba, Inst#2		2.40816
19		634	B12	NON-ISOTOPIC	2012-10-18	634	11	17	46	92	585	294	94	40	76	348	35	69		39		15	146	34	55	48	88	40	98	16758	5403	Arg+Aba, Inst#2		1.67273
					Average=		11.2222	22.3333	50.6667	132.222	658	293.444	114.111	38.1111	76.3333	358.222	36.8889	63		40.5556		16.1111	163.222	34.3333	55	49.5556	97.4444	46.4444	104.111	17004.4				2.41993
					Stdev		0.971825	5.07445	10.8743	25.9845	87.4729	45.7879	22.6133	5.55528	6.81909	54.5912	4.01386	5.24404		8.91783		2.47207	28.3759	6.04152	7.07107	8.61846	10.6667	10.297	22.0593	277.442				0.492925

## Sheet: B12 amino acids Time 3hr
sck
	B12 group						Time 3hr
	Pre-intervention
sr_no		sub_no6	treat_group	isotope_new	methpredt	sub_no6	ASP A	GLU A	ASN	SER	GLN	GLY	THR	CIT	HIST	ALA	TAUR	TYR	ARG	arg+aba	ABA	METH	VAL	TRY	PHE	ISO	LEU	ORN	LYS	ETH	RUN#	COMMENTS		ser/phe
1		141	B12	ISOTOPIC	2012-12-01	141	15	25	63	205	760	307	147	34	87	501	44	43	150		32	338	139	28	43	28	64	52	97	5718	8971			4.76744
2		216	B12	ISOTOPIC	2012-11-23	216	12	23	54	111	607	216	97	25	90	472	38	52	97		30	347	164	47	39	36	67	68	137	5589	8930			2.84615
3		348	B12	ISOTOPIC	2012-10-26	348	13	21	61	146	739	301	153	27	60	549	34	58	65		33	445	130	34	39	34	53	58	104	5585	8914			3.74359
4		383	B12	ISOTOPIC	2012-11-23	383	11	20	45	129	471	263	88	20	59	416	36	35	66		25	199	130	36	45	34	59	56	106	5678	8933	HEMOLYSIS		2.86667
5		415	B12	ISOTOPIC	2012-12-01	415	17	27	66	178	692	382	125	34	92	570	53	63	121		36	430	114	36	44	25	53	55	110	5594	8978	SLIGHT HEMOLYSIS		4.04545
6		456	B12	ISOTOPIC	2012-11-23	456	17	38	60	115	720	239	114	28	99	512	34	58	136		30	382	200	41	45	40	78	70	163	5590	8936			2.55556
7		510	B12	ISOTOPIC	2012-11-23	510	22	31	105	166	579	259	135	28	98	396	36	38	128		31	327	145	38	47	33	63	67	183	5774	8940			3.53191
8		548	B12	ISOTOPIC	2012-11-20	548	15	19	72	151	739	283	165	31	94	537	34	54	130		27	368	172	43	52	40	86	68	187	5593	8927			2.90385
9		566	B12	ISOTOPIC	2012-11-29	566	13	20	48	102	600	221	72	23	76	398	50	40	92		27	327	152	30	42	30	68	44	78	5634	8968			2.42857
					Average=		15	24.8889	63.7778	144.778	656.333	274.556	121.778	27.7778	83.8889	483.444	39.8889	49	109.444		30.1111	351.444	149.556	37	44	33.3333	65.6667	59.7778	129.444	5639.44				3.2988
					Stdev		3.3541	6.27384	17.6478	34.1459	97.26	51.6045	31.5388	4.73756	15.3903	66.5284	7.32196	10.1612	30.7657		3.40751	71.3847	26.039	6.06218	4.03113	5.07445	10.8858	8.95514	39.7464	68.8914				0.776523
10		48	B12	NON-ISOTOPIC	2012-10-10	48	21	21	79	198	804	336	218	32	95	498	35	56	128		21	347	162	38	49	33	64	79	131	11860	12815			4.04082
11		71	B12	NON-ISOTOPIC	2012-10-10	71	16	43	67	175	695	268	126	30	96	556	45	57	140		41	426	191	37	42	35	65	75	108	11382	12821			4.16667
12		107	B12	NON-ISOTOPIC	2012-10-18	107	18	19	74	150	700	336	148	32	95	503	38	54	117		36	309	140	38	59	41	74	66	119	12171	12828			2.54237
13		173	B12	NON-ISOTOPIC	2012-10-10	173	12	32	72	127	722	278	109	25	129	618	45	60	146		29	403	167	38	54	35	55	69	109	11916	12837	HEMOLYZED		2.35185
14		293	B12	NON-ISOTOPIC	2012-10-18	293	17	15	66	140	653	226	137	26	95	404	32	33	91		37	259	137	34	42	41	63	45	113	11915	12878			3.33333
15		364	B12	NON-ISOTOPIC	2012-10-18	364	8	22	80	166	743	398	164	38	94	574	36	47	178		41	341	127	34	52	33	60	68	115	12010	12884			3.19231
16		370	B12	NON-ISOTOPIC	2012-10-23	370	16	29	65	154	732	315	147	26	97	490	31	47	125		33	213	130	32	47	32	59	62	107	12181	12887			3.2766
17		472	B12	NON-ISOTOPIC	2012-10-18	472	15	15	74	136	561	318	104	16	91	372	31	40	104		21	302	115	34	42	25	52	50	111	11525	12894			3.2381
18		501	B12	NON-ISOTOPIC	2012-11-27	501	13	19	55	110	517	273	80	18	96	325	33	34	82		22	230	112	36	40	27	48	32	87	12505	12900			2.75
19		634	B12	NON-ISOTOPIC	2012-10-18	634	17	25	79	185	653	368	204	25	123	650	35	54	186		28	359	124	37	54	30	65	76	118	12289	12908	SLIGHT HEMOLYSIS		3.42593
					Average=		15.3	24	71.1	154.1	678	311.6	143.7	26.8	101.1	499	36.1	48.2	129.7		30.9	318.9	140.5	35.8	48.1	33.2	60.5	62.2	111.8	11975.4				3.2318
					Stdev		3.59166	8.66667	7.89444	27.2497	86.0142	51.3554	43.1974	6.5963	13.2954	106.126	5.19508	9.70452	34.1469		7.88036	70.3317	25.2861	2.14994	6.52261	5.22388	7.47217	15.2301	11.2131	339.285				0.58327
	Post -Intervention
1		141	B12	ISOTOPIC	2012-12-01	141	17	38	78	240	905	480	179	43	107	531	42	49	236		37	431	156	33	47	38	76	98	221	6057	10687	Arg & Aba manual integ		5.10638
2		216	B12	ISOTOPIC	2012-11-23	216	14	19	56	123	774	321	90	29	118	484	36	45	129		24	358	168	50	42	34	80	89	227	6098	10690	Arg & Aba manual integ		2.92857
3		348	B12	ISOTOPIC	2012-10-26	348	11	19	43	109	595	281	115	28	87	330	26	44	83		26	440	129	35	43	26	60	55	162	6249	10697	Arg & Aba manual integ		2.53488
4		383	B12	ISOTOPIC	2012-11-23	383	12	20	70	191	640	367	144	31	79	533	35	36	143		34	306	133	34	44	26	56	77	152	6150	10710	Arg & Aba manual integ		4.34091
5		415	B12	ISOTOPIC	2012-12-01	415	12	20	74	199	665	349	113	33	100	546	35	37	122		30	365	107	28	34	17	36	67	125	6209	10713	Arg & Aba manual integ		5.85294
6		456	B12	ISOTOPIC	2012-11-23	456	13	34	58	84	623	194	70	27	80	348	26	41	127		25	403	155	27	37	31	59	51	114	6121	10754	Arg & Aba manual integ		2.27027
7		510	B12	ISOTOPIC	2012-11-23	510	14	18	70	194	774	317	185	39	120	442	38	44	187		35	400	168	46	49	44	94	63	216	6134	10764	Arg & Aba manual integ		3.95918
8		548	B12	ISOTOPIC	2012-11-20	548	13	19	77	184	722	323	184	32	110	583	32	47	132		30	324	136	38	52	26	59	65	185	6168	10771	Arg & Aba manual integ		3.53846
9		566	B12	ISOTOPIC	2012-11-29	566	13	20	61	132	630	247	96	35	90	546	32	33	167		32	345	143	29	38	26	62	55	110	6214	10777	Arg & Aba manual integ		3.47368
					Average=		13.2222	23	65.2222	161.778	703.111	319.889	130.667	33	99	482.556	33.5556	41.7778	147.333		30.3333	374.667	143.889	35.5556	42.8889	29.7778	64.6667	68.8889	168	6155.56				3.77837
					Stdev		1.71594	7.46659	11.5842	51.3755	100.033	80.1521	43.8805	5.26783	15.7083	90.8682	5.24669	5.40319	44.1673		4.60977	46.6637	19.9903	7.95473	5.88312	7.98088	16.6358	16.1125	46.5081	61.1087				1.17844
10		48	B12	NON-ISOTOPIC	2012-10-10	48
11		71	B12	NON-ISOTOPIC	2012-10-10	71	12	24	47	156	947	312	112	35	74	455	35	55		55		277	200	31	41	46	79	62	95	17301	5289	Arg+Aba, Inst#2		3.80488
12		107	B12	NON-ISOTOPIC	2012-10-18	107	13	28	62	144	792	312	128	35	75	376	39	50		47		178	120	35	56	36	64	48	107	17681	5296	Arg+Aba, Inst#2		2.57143
13		173	B12	NON-ISOTOPIC	2012-10-10	173	10	22	39	86	688	199	74	26	65	415	34	41		34		254	113	29	40	26	47	30	85	17278	5302	Arg+Aba, Inst#2		2.15
14		293	B12	NON-ISOTOPIC	2012-10-18	293	10	25	54	118	655	276	112	34	84	369	37	41		36		239	129	36	46	34	62	36	92	17018	5309	Arg+Aba, Inst#2		2.56522
15		364	B12	NON-ISOTOPIC	2012-10-18	364	12	16	69	124	846	286	146	44	71	426	31	51		65		268	150	31	52	39	66	54	129	17070	5348	Arg+Aba, Inst#2		2.38462
16		370	B12	NON-ISOTOPIC	2012-10-23	370	12	21	48	104	733	229	103	32	66	418	33	45		43		147	106	26	46	28	51	47	89	17339	5351	Arg+Aba, Inst#2		2.26087
17		472	B12	NON-ISOTOPIC	2012-10-18	395	11	19	62	108	742	248	116	27	75	434	32	45		52		235	145	38	41	32	54	47	143	16862	5358	Arg+Aba, Inst#2		2.63415
18		501	B12	NON-ISOTOPIC	2012-11-27	501	10	19	46	80	684	269	77	23	60	331	30	34		30		172	110	26	33	22	42	32	73	17199	5364	Arg+Aba, Inst#2		2.42424
19		634	B12	NON-ISOTOPIC	2012-10-18	634	10	22	48	88	786	299	96	36	75	404	32	56		47		260	121	37	46	35	60	40	113	16320	5404	Arg+Aba, Inst#2		1.91304
					Average=		11.1111	21.7778	52.7778	112	763.667	270	107.111	32.4444	71.6667	403.111	33.6667	46.4444		45.4444		225.556	132.667	32.1111	44.5556	33.1111	58.3333	44	102.889	17118.7	5335.67			2.52316
					Stdev		1.16667	3.59784	9.67959	26.2107	91.5027	38.5162	22.9643	6.34648	7.10634	38.1328	2.91548	7.21303		11.1031		47.4529	29.3854	4.59468	6.82113	7.20147	11.1915	10.4762	22.352	378.5	38.6555			0.532504

## Sheet: B12 amino acids 5hr
sck
	B12 group						Time 5hr
	Pre-intervention
sr_no	key	sub_no6	treat_group	isotope_new	methpredt	sub_no6	ASP A	GLU A	ASN	SER	GLN	GLY	THR	CIT	HIST	ALA	TAUR	TYR	ARG	arg+aba	ABA	METH	VAL	TRY	PHE	ISO	LEU	ORN	LYS	ETH	RUN#	COMMENTS		ser/phe
1		141	B12	ISOTOPIC	2012-12-01	141	12	27	41	133	470	179	99	27	57	285	28	30	94		29	182	103	21	32	26	52	44	53	5618	8973			4.15625
2		216	B12	ISOTOPIC	2012-11-23	216	16	28	52	122	622	227	109	29	121	450	41	58	134		40	253	181	55	45	44	91	75	185	5661	8931			2.71111
3		348	B12	ISOTOPIC	2012-10-26	348	13	28	55	140	721	264	150	27	57	450	31	53	58		42	384	124	34	37	36	55	56	94	5630	8915			3.78378
4		383	B12	ISOTOPIC	2012-11-23	383	23	38	62	152	467	279	91	24	68	415	32	35	109		30	159	126	37	50	37	67	58	115	5696	8934	HEMOLYSIS		3.04
5		415	B12	ISOTOPIC	2012-12-01	415	13	21	49	130	562	290	96	29	74	463	43	48	98		34	318	94	31	36	26	50	48	79	5587	8979			3.61111
6		456	B12	ISOTOPIC	2012-11-23	456	18	49	59	123	703	229	118	30	102	514	39	58	134		37	351	206	44	50	46	89	70	166	5576	8938			2.46
7		510	B12	ISOTOPIC	2012-11-23	510	13	27	64	148	558	235	133	30	97	336	32	39	121		42	248	148	37	49	40	73	65	169	5637	8941			3.02041
8		548	B12	ISOTOPIC	2012-11-20	548	14	24	70	154	724	285	172	34	100	511	33	56	111		35	320	182	47	58	47	100	76	209	5625	8928	HEMOLYSIS		2.65517
9		566	B12	ISOTOPIC	2012-11-29	566	15	35	51	109	608	230	77	30	86	383	92	43	86		32	236	159	34	50	38	79	48	87	5555	8969	HEMOLYSIS		2.18
					Average=		15.2222	30.7778	55.8889	134.556	603.889	246.444	116.111	28.8889	84.6667	423	41.2222	46.6667	105		35.6667	272.333	147	37.7778	45.2222	37.7778	72.8889	60	128.556	5620.56				3.06865
					Stdev		3.45607	8.56997	8.80972	15.2489	99.2691	36.0282	30.5551	2.75882	22.1698	76.9415	19.6963	10.4403	24.3156		4.92443	76.0805	38.2786	9.85872	8.46726	7.72622	18.2855	12.0934	54.7314	43.4773				0.656758
10		48	B12	NON-ISOTOPIC	2012-10-10	48	22	19	69	200	799	325	220	41	102	445	43	59	117		22	287	168	43	51	41	75	86	132	11976	12816			3.92157
11		71	B12	NON-ISOTOPIC	2012-10-10	71	20	33	53	145	608	215	104	27	85	441	36	48	110		41	293	165	33	39	37	64	61	86	12141	12822			3.71795
12		107	B12	NON-ISOTOPIC	2012-10-18	107	18	17	70	146	700	330	150	34	95	473	38	56	110		43	242	139	41	60	46	78	65	119	11853	12829			2.43333
13		173	B12	NON-ISOTOPIC	2012-10-10	173	20	32	54	110	565	231	93	24	80	504	35	50	119		29	287	144	36	49	38	61	51	96	12738	12838			2.2449
14		293	B12	NON-ISOTOPIC	2012-10-18	293	10	15	64	135	652	223	139	23	100	387	30	33	86		45	186	127	34	43	41	64	42	106	12286	12879			3.13953
15		364	B12	NON-ISOTOPIC	2012-10-18	364	16	23	73	170	821	377	174	46	99	485	39	52	181		52	273	145	39	58	45	79	80	129	12031	12885			2.93103
16		370	B12	NON-ISOTOPIC	2012-10-23	370	15	26	57	147	677	277	136	25	93	388	33	46	106		38	145	128	34	48	37	67	65	110	12087	12889	HEMOLYZED		3.0625
17		472	B12	NON-ISOTOPIC	2012-10-18	472	14	21	63	118	471	267	92	21	74	310	29	35	84		23	238	106	33	41	29	57	47	105	12394	12895			2.87805
18		501	B12	NON-ISOTOPIC	2012-11-27	501	16	39	46	153	615	303	104	28	101	481	31	50	132		45	277	164	39	43	41	79	68	123	12591	12902			3.55814
19		634	B12	NON-ISOTOPIC	2012-10-18	634	10	32	73	182	634	346	200	40	108	562	34	52	180		35	317	130	39	55	36	73	81	126	11843	12909			3.30909
					Average=		16.1	25.7	62.2	150.6	654.2	289.4	141.2	30.9	93.7	447.6	34.8	48.1	122.5		37.3	254.5	141.6	37.1	48.7	39.1	69.7	64.6	113.2	12194				3.11961
					Stdev		4.06749	7.98679	9.34285	27.5447	103.821	55.7658	45.1708	8.74897	10.7915	71.2089	4.36654	8.31932	33.7647		9.96717	53.1878	19.9176	3.57305	7.2885	4.88649	8.09732	14.8862	15.1349	303.652				0.533648
	Post -Intervention								62.2
1		141	B12	ISOTOPIC	2012-12-01	141	16	30	71	228	868	404	173	41	98	443	51	49	199		47	330	155	39	48	46	90	103	215	6088	10688	Arg & Aba manual integ		4.75
2		216	B12	ISOTOPIC	2012-11-23	216	13	15	53	117	729	312	93	30	115	462	33	48	124		28	274	169	57	46	38	85	78	233	6105	10691	Arg & Aba manual integ		2.54348
3		348	B12	ISOTOPIC	2012-10-26	348	13	23	50	178	706	274	127	34	100	424	46	41	124		35	297	183	45	46	42	93	69	161	6252	10698	Arg & Aba manual integ		3.86957
4		383	B12	ISOTOPIC	2012-11-23	383	12	28	66	190	634	403	145	37	84	487	35	39	170		36	220	141	40	50	38	74	69	164	6241	10711	Arg & Aba manual integ		3.8
5		415	B12	ISOTOPIC	2012-12-01	415	13	20	66	195	725	357	117	38	108	529	44	43	113		36	339	124	32	41	31	62	78	140	6137	10714	Arg & Aba manual integ		4.7561
6		456	B12	ISOTOPIC	2012-11-23	456	13	23	49	83	654	207	72	28	82	341	25	41	112		26	357	151	30	39	34	61	50	112	6127	10755	Arg & Aba manual integ		2.12821
7		510	B12	ISOTOPIC	2012-11-23	510	13	25	62	184	700	265	174	41	120	333	39	42	174		43	283	173	48	50	49	102	67	208	6163	10765	Arg & Aba manual integ		3.68
8		548	B12	ISOTOPIC	2012-11-20	548	14	17	71	183	721	307	186	37	111	523	42	50	124		34	272	145	40	54	37	78	68	184	6187	10772	Arg & Aba manual integ		3.38889
9		566	B12	ISOTOPIC	2012-11-29	566	14	22	63	134	655	254	103	39	95	557	36	38	175		31	277	151	33	46	36	77	50	107	6206	10778	Arg & Aba manual integ		2.91304
					Average=		13.4444	22.5556	61.2222	165.778	710.222	309.222	132.222	36.1111	101.444	455.444	39	43.4444	146.111		35.1111	294.333	154.667	40.4444	46.6667	39	80.2222	70.2222	169.333	6167.33				3.53659
					Stdev		1.13039	4.8247	8.54075	45.1823	68.6691	67.7934	39.9086	4.59468	13.2298	79.4986	7.77817	4.44722	32.9903		6.67915	41.9345	18	8.5894	4.60977	5.72276	13.7457	15.9356	44.6934	58.3331				0.904215
10		48	B12	NON-ISOTOPIC	2012-10-10	48
11		71	B12	NON-ISOTOPIC	2012-10-10	71	11	25	46	147	939	292	108	36	75	447	37	49		55		251	186	30	40	45	76	56	84	17286	5290	Arg+Aba, Inst#2		3.675
12		107	B12	NON-ISOTOPIC	2012-10-18	107	11	21	65	145	825	312	137	37	76	386	40	52		49		230	125	36	58	41	66	51	103	17093	5297	Arg+Aba, Inst#2		2.5
13		173	B12	NON-ISOTOPIC	2012-10-10	173	9	22	40	89	719	209	79	28	69	420	35	42		39		252	123	31	44	35	61	30	95	17271	5303	Arg+Aba, Inst#2		2.02273
14		293	B12	NON-ISOTOPIC	2012-10-18	293	12	28	49	116	623	261	108	34	84	333	41	39		34		186	125	35	45	36	65	40	95	17393	5310	Arg+Aba, Inst#2		2.57778
15		364	B12	NON-ISOTOPIC	2012-10-18	364	14	27	65	119	880	277	148	54	75	404	50	56		71		233	163	35	56	52	85	55	129	17024	5349	Arg+Aba, Inst#2		2.125
16		370	B12	NON-ISOTOPIC	2012-10-23	370	11	20	52	112	781	247	108	36	71	410	35	49		49		110	121	30	52	39	65	55	106	17265	5352	Arg+Aba, Inst#2		2.15385
17		472	B12	NON-ISOTOPIC	2012-10-18	472	10	21	62	103	730	259	109	30	78	415	34	40		53		259	138	40	43	36	61	51	143	17332	5359	Arg+Aba, Inst#2		2.39535
18		501	B12	NON-ISOTOPIC	2012-11-27	501	10	27	44	76	648	260	74	29	61	308	44	36		31		136	117	32	38	32	56	36	75	16803	5365	Arg+Aba, Inst#2		2
19		634	B12	NON-ISOTOPIC	2012-10-18	634	10	21	48	95	800	296	98	36	78	388	31	54		48		254	123	37	47	39	70	42	116	16792	5405	Arg+Aba, Inst#2		2.02128
					Average=		10.8889	23.5556	52.3333	111.333	771.667	268.111	107.667	35.5556	74.1111	390.111	38.5556	46.3333		47.6667		212.333	135.667	34	47	39.4444	67.2222	46.2222	105.111	17139.9				2.38566
					Stdev		1.45297	3.16667	9.39415	23.9008	103.305	30.6041	23.817	7.71542	6.52772	43.8219	5.85472	7.22842		12.0934		55.581	23.4467	3.4641	6.94622	6.0231	8.7718	9.4839	21.4677	225.087				0.530022

## Sheet: B12 Hcy, Cys, GSH
sck
	B12 group			Time zero
	Pre-intervention
sr_no		sub_no6	treat_group	isotope_new	methpredt		hcy base	hcy3h	hcy5h		glut base	glut3h	glut5h		cyst base	cys3h	cys5h
1		141	B12	ISOTOPIC	2012-12-01		109.5	126	131.9		2.4	4.2	4.8		132.5	125	143
2		216	B12	ISOTOPIC	2012-11-23		62.05	81.4	85.6		4.05	5.1	3.6		185.5	125	158
3		348	B12	ISOTOPIC	2012-10-26		81.7	104.1	98.9		4.55	3.9	3.3		171	198	182
4		383	B12	ISOTOPIC	2012-11-23		20	34	35		3.25	4.2	5.9		166	190	180
5		415	B12	ISOTOPIC	2012-12-01		23.05	37.7	41.9		3.15		5.9		184	168	171
6		456	B12	ISOTOPIC	2012-11-23		41.4	57.2	63.4		7.05	8.4			194.5	195	200
7		510	B12	ISOTOPIC	2012-11-23		45.6	66.7	73.3		3				196.5	192	201
8		548	B12	ISOTOPIC	2012-11-20		66.45	89.2	93.5		4.6	5.7	5.6		162.5	143	149
9		566	B12	ISOTOPIC	2012-11-29		38.35	58.1	58.2		3.35	4.3			223.5	189	177
10		48	B12	NON-ISOTOPIC	2012-10-10		34.6	53	60.6		3.9	5.7	5.8		183	153	136
11		71	B12	NON-ISOTOPIC	2012-10-10		28	46.3	51.5		2.9	6.5	7.7		218.5	208	205
12		107	B12	NON-ISOTOPIC	2012-10-18		56.65	60.4	78.3		5.25	5.2	8.2		239.5	186	201
13		173	B12	NON-ISOTOPIC	2012-10-10		26.2	39	43.4		3.5	8.4	5.2		221	197	204
14		293	B12	NON-ISOTOPIC	2012-10-18		53.7	69.2	64.1		2.7	4.3	3.1		168.5	196	192
15		364	B12	NON-ISOTOPIC	2012-10-18		76.2	85.3	100		6.4	7.4	9.9		198.5	174	199
16		370	B12	NON-ISOTOPIC	2012-10-23		41.5	51.4	55.1		3.65	5.8	8.6		170	161	166
17		472	B12	NON-ISOTOPIC	2012-10-18		25.65	33.8	40.7		6.3	8	8.7		210.5	179	185
18		501	B12	NON-ISOTOPIC	2012-11-27		25.75	45.1	39		2.75	3.9	3.5		201.5	167	205
19		634	B12	NON-ISOTOPIC	2012-10-18		79.3	81.9	96.4		4.7	7.1	8.6		222.5	198	207
					Average=		49.2447	64.2	68.9895		4.07632	5.77059	6.15		192.079	176	182.158
					Stdev		24.6634	25.1335	26.3857		1.35548	1.59678	2.21209		26.8474	24.8529	22.7529
	Post -Intervention
1		141	B12	ISOTOPIC	2012-12-01		25.2	42	41.7		9.9	20.2	16.2		234	225	242
2		216	B12	ISOTOPIC	2012-11-23		10.7	23.8	26.4		8.9	9.8	9.9		216	199	205
3		348	B12	ISOTOPIC	2012-10-26		19.3	35.8	82.2		4.9	8.8	6.2		247	228	272
4		383	B12	ISOTOPIC	2012-11-23		15	23.9	25.3		8.9	9.3	8.3		240	215	220
5		415	B12	ISOTOPIC	2012-12-01		34.9	52.4	65.3		5.7	6.9	7.4		244	214	228
6		456	B12	ISOTOPIC	2012-11-23		8.5	18.8	20.2		7.3	5.6	4.9		240	219	221
7		510	B12	ISOTOPIC	2012-11-23		17.3	29.1	28.6		6.4	6.8	10.8		238	226	227
8		548	B12	ISOTOPIC	2012-11-20		72	80.9	82.8		5.4	5.6	6.6		213	182	191
9		566	B12	ISOTOPIC	2012-11-29		14	26.8	27.3		9.6	10.6	11.3		203	180	177
10		48	B12	NON-ISOTOPIC	2012-10-10
11		71	B12	NON-ISOTOPIC	2012-10-10		8.8	17.3	18.9		3.7	3	2.3		267	208	221
12		107	B12	NON-ISOTOPIC	2012-10-18		12.5	20.2	21.6		10.4	11.8	8.7		223	225	214
13		173	B12	NON-ISOTOPIC	2012-10-10		9.4	22.2	17.6		2	6.4	5.3		218	231	223
14		293	B12	NON-ISOTOPIC	2012-10-18		39.4	47	52		9.5	5.7	6.7		210	206	211
15		364	B12	NON-ISOTOPIC	2012-10-18		30	45	49.9		5.9	6.9	8.3		225	208	219
16		370	B12	NON-ISOTOPIC	2012-10-23		24.6	35.5	32.4		11.1	13.4	13.8		225	212	209
17		472	B12	NON-ISOTOPIC	2012-10-18		10.7	18	27.1		3.6	5.6	6.7		229	221	264
18		501	B12	NON-ISOTOPIC	2012-11-27		9.1	20.7	23.4						195	182	163
19		634	B12	NON-ISOTOPIC	2012-10-18		10.1	17.9	19.9		5.1	7	6.7		231	212	219
					Average=		20.6389	32.0722	36.8111		6.95882	8.43529	8.24118		227.667	210.722	218.111
					Stdev		15.956	16.5287	21.1274		2.71985	4.00421	3.38121		17.3544	15.9514	26.1081

[truncated: 4 more sheets: MMN-Hcy,Cys,GSH, auc hcymeth34, B12-isotope data, MMN-isotope data]
